# Supplementary material for: Cancer-associated fibroblasts and metabolic reprogramming predict pathologic response to neoadjuvant PD-1 blockade in resected non-small cell lung cancer
Source: Cell Oncol (Dordr). 2025 May 13;48(4):1105–19. doi: 10.1007/s13402-025-01067-4 (PMC12238122; doi:10.1007/s13402-025-01067-4)
Supplement: Supplementary file 2 — Supplementary Material 2 [file 13402_2025_1067_MOESM2_ESM.xlsx]

## Sheet: Table S1
Table S1. Gene markers for the annotation of CAF subtypes.
p_val	avg_log2FC	pct.1	pct.2	p_val_adj	cluster	gene
5.93e-145	2.01909	0.769	0.133	8.99e-141	apCAF	HLA-DRB1
2.6e-110	1.37824	0.629	0.101	3.95e-106	apCAF	HLA-DPB1
2.01e-109	2.32111	0.755	0.181	3.04e-105	apCAF	HLA-DRA
4.35e-97	1.34332	0.537	0.083	6.59e-93	apCAF	HLA-DPA1
3.9e-74	2.34131	0.782	0.314	5.92e-70	apCAF	CD74
6.92e-67	1.4158	0.533	0.11	1.05e-62	apCAF	ADH1B
6.15e-63	2.03787	0.511	0.108	9.33e-59	apCAF	SFTPC
4.9e-59	0.690925	0.24	0.021	7.43e-55	apCAF	HLA-DQA1
2.79e-58	0.785964	0.498	0.108	4.23e-54	apCAF	MGST1
9.26e-58	2.06151	0.55	0.138	1.4e-53	apCAF	CFD
5.06e-55	0.665723	0.349	0.054	7.67e-51	apCAF	TSPAN8
2.63e-52	1.19503	0.498	0.123	3.98e-48	apCAF	GPX3
9.1e-50	0.756846	0.393	0.078	1.38e-45	apCAF	TNXB
2.35e-43	0.961817	0.424	0.108	3.56e-39	apCAF	OGN
7.31e-43	0.4747	0.24	0.033	1.11e-38	apCAF	C16orf89
8.18e-42	1.32981	0.472	0.145	1.24e-37	apCAF	SRGN
7.01e-40	0.500759	0.38	0.088	1.06e-35	apCAF	NFIA
1.64e-39	0.469154	0.31	0.06	2.48e-35	apCAF	CHRDL1
3.47e-39	0.572771	0.293	0.053	5.27e-35	apCAF	PI16
8.33e-39	1.10702	0.528	0.178	1.26e-34	apCAF	ADIRF
3.26e-38	0.840179	0.511	0.165	4.94e-34	apCAF	KLF4
5.2e-38	1.11402	0.585	0.231	7.88e-34	apCAF	PLAC9
1.26e-37	0.397492	0.236	0.036	1.92e-33	apCAF	SCN7A
9.01e-37	0.612043	0.38	0.096	1.37e-32	apCAF	ITM2A
1.87e-36	0.356488	0.231	0.036	2.84e-32	apCAF	FGL2
4.3e-36	0.512719	0.323	0.073	6.52e-32	apCAF	ABI3BP
4.35e-36	1.44355	0.598	0.266	6.59e-32	apCAF	SPARCL1
1.16e-35	0.722486	0.328	0.075	1.77e-31	apCAF	LEPR
4.92e-35	1.0935	0.572	0.231	7.46e-31	apCAF	EFEMP1
9.72e-35	1.7768	0.642	0.313	1.47e-30	apCAF	MGP
4.43e-34	1.61332	0.546	0.227	6.72e-30	apCAF	CLU
1.15e-33	1.08521	0.603	0.267	1.75e-29	apCAF	C3
6.82e-33	1.07815	0.515	0.199	1.03e-28	apCAF	NR4A2
2.07e-32	0.929388	0.528	0.211	3.14e-28	apCAF	LTBP4
2.6e-32	0.705987	0.332	0.084	3.94e-28	apCAF	WISP2
3.21e-32	0.39731	0.236	0.042	4.87e-28	apCAF	PCOLCE2
6.05e-32	1.17163	0.934	0.841	9.17e-28	apCAF	CST3
5.76e-31	0.731842	0.463	0.153	8.73e-27	apCAF	CRIP1
8.4e-31	0.435232	0.258	0.054	1.27e-26	apCAF	INMT
1.47e-30	0.35339	0.258	0.054	2.23e-26	apCAF	HSPB6
2.19e-30	0.501589	0.415	0.13	3.32e-26	apCAF	NFIB
1e-29	0.86822	0.441	0.158	1.52e-25	apCAF	FHL1
6.25e-29	0.362998	0.223	0.042	9.48e-25	apCAF	BCHE
1.89e-28	0.42746	0.284	0.068	2.87e-24	apCAF	SCARA5
5.9e-28	0.413031	0.21	0.04	8.95e-24	apCAF	HLA-DMA
1.81e-27	0.899318	0.795	0.514	2.74e-23	apCAF	ZFP36
1.92e-27	0.587054	0.362	0.112	2.91e-23	apCAF	ZNF331
3.92e-27	0.871877	0.576	0.266	5.95e-23	apCAF	SELENOP
1.12e-26	0.725865	0.279	0.075	1.7e-22	apCAF	FCER1G
2.25e-26	0.475964	0.376	0.121	3.41e-22	apCAF	LSP1
3.02e-26	0.651952	0.786	0.47	4.58e-22	apCAF	PNRC1
3.95e-26	0.261625	0.148	0.02	5.99e-22	apCAF	OSR1
1.19e-25	0.619573	0.131	0.016	1.8e-21	apCAF	C1QC
1.27e-25	1.00997	0.467	0.187	1.92e-21	apCAF	RARRES1
1.4e-25	0.608519	0.201	0.041	2.12e-21	apCAF	AIF1
1.75e-25	0.307965	0.223	0.047	2.66e-21	apCAF	CADM3
2.11e-25	0.506175	0.293	0.08	3.19e-21	apCAF	ABCA8
2.32e-25	0.552593	0.236	0.057	3.52e-21	apCAF	LAPTM5
4.3e-25	1.08772	0.275	0.073	6.52e-21	apCAF	IL6
6.68e-25	0.359802	0.271	0.069	1.01e-20	apCAF	SCGB1A1
1.08e-24	0.623479	0.445	0.177	1.64e-20	apCAF	CREM
1.53e-24	1.45597	0.231	0.057	2.32e-20	apCAF	LYZ
1.82e-24	1.51056	0.895	0.776	2.77e-20	apCAF	MT2A
3.01e-24	0.468048	0.218	0.049	4.57e-20	apCAF	CD14
4.86e-24	0.447591	0.223	0.052	7.37e-20	apCAF	ALOX5AP
5.63e-24	0.352684	0.14	0.02	8.54e-20	apCAF	SFTPB
6.72e-24	0.701162	0.415	0.159	1.02e-19	apCAF	AKAP12
2.45e-23	0.553508	0.162	0.028	3.72e-19	apCAF	SFTPA2
3.22e-23	0.452148	0.314	0.096	4.88e-19	apCAF	ALDH1A1
3.27e-23	0.54276	0.162	0.028	4.96e-19	apCAF	SFTPA1
1.2e-22	0.701151	0.45	0.188	1.82e-18	apCAF	TXNIP
3.7e-22	0.405749	0.266	0.076	5.61e-18	apCAF	DHRS3
8.17e-22	0.376229	0.201	0.045	1.24e-17	apCAF	PDK4
2e-21	0.316669	0.227	0.057	3.03e-17	apCAF	IGF1
2.24e-21	0.565285	0.271	0.082	3.39e-17	apCAF	NR4A3
3.19e-21	0.965894	0.755	0.489	4.84e-17	apCAF	ANXA1
1.66e-20	0.276	0.192	0.044	2.52e-16	apCAF	SCGB3A1
2.9e-20	0.638221	0.21	0.053	4.39e-16	apCAF	HLA-DQB1
3.38e-20	1.08887	0.336	0.123	5.12e-16	apCAF	SLPI
4.12e-20	0.332819	0.258	0.075	6.25e-16	apCAF	GPRC5A
5.97e-20	0.682329	0.467	0.219	9.05e-16	apCAF	NAMPT
9.29e-20	0.305388	0.231	0.063	1.41e-15	apCAF	PTGIS
1.19e-19	0.886804	0.59	0.343	1.81e-15	apCAF	NR4A1
1.56e-19	0.366441	0.201	0.05	2.36e-15	apCAF	SFRP1
1.94e-19	0.984852	0.24	0.074	2.94e-15	apCAF	TYROBP
1.99e-19	0.279507	0.223	0.06	3.02e-15	apCAF	F10
3.12e-19	0.583913	0.699	0.424	4.73e-15	apCAF	GADD45B
4.52e-19	0.524504	0.642	0.392	6.86e-15	apCAF	SRSF5
1.47e-18	0.455955	0.406	0.175	2.23e-14	apCAF	SPTBN1
1.77e-18	0.257148	0.24	0.07	2.68e-14	apCAF	COL14A1
3.29e-18	0.559958	0.493	0.242	4.99e-14	apCAF	TFPI
5.89e-18	1.44878	0.616	0.451	8.93e-14	apCAF	GSN
6.88e-18	0.554495	0.415	0.185	1.04e-13	apCAF	UAP1
8.85e-18	1.31661	0.45	0.223	1.34e-13	apCAF	APOD
1.06e-17	0.281326	0.192	0.05	1.6e-13	apCAF	CKB
1.25e-17	0.48257	0.467	0.233	1.89e-13	apCAF	LITAF
2.34e-17	0.450776	1	0.992	3.54e-13	apCAF	RPL21
4.58e-17	0.65668	0.956	0.879	6.95e-13	apCAF	JUNB
4.88e-17	0.343579	0.319	0.123	7.4e-13	apCAF	ZC3HAV1
7.54e-17	0.327451	0.271	0.093	1.14e-12	apCAF	ARHGDIB
1.55e-16	0.408918	0.996	0.993	2.35e-12	apCAF	EIF1
1.58e-16	0.251282	0.166	0.041	2.4e-12	apCAF	CORO1A
1.77e-16	0.475909	0.345	0.14	2.68e-12	apCAF	RF00100-4
2.1e-16	0.639159	0.563	0.351	3.18e-12	apCAF	GPNMB
2.68e-16	0.712927	0.214	0.066	4.07e-12	apCAF	CXCR4
4.63e-16	0.416073	0.354	0.15	7.02e-12	apCAF	ALDH2
5.62e-16	0.398507	0.192	0.055	8.52e-12	apCAF	USP53
7.13e-16	0.35046	0.122	0.024	1.08e-11	apCAF	LST1
7.83e-16	0.848445	0.231	0.076	1.19e-11	apCAF	MT1G
9.4e-16	0.275826	0.157	0.039	1.43e-11	apCAF	HCST
1.09e-15	1.55713	0.515	0.299	1.66e-11	apCAF	MT1X
1.15e-15	0.373623	0.253	0.088	1.75e-11	apCAF	ELN
2e-15	0.50917	0.162	0.042	3.03e-11	apCAF	HLA-DRB5
2.42e-15	0.646948	0.646	0.434	3.67e-11	apCAF	FOSB
3.28e-15	0.346281	0.218	0.071	4.98e-11	apCAF	METTL7A
3.6e-15	0.478121	0.188	0.054	5.46e-11	apCAF	MT1A
3.91e-15	0.3602	0.314	0.127	5.93e-11	apCAF	MAT2A
6.06e-15	0.458177	0.546	0.304	9.19e-11	apCAF	MYADM
6.81e-15	0.515431	0.707	0.501	1.03e-10	apCAF	HLA-E
8.33e-15	0.361495	0.358	0.158	1.26e-10	apCAF	DPYSL2
1.08e-14	0.463949	0.974	0.957	1.64e-10	apCAF	ITM2B
1.1e-14	0.277544	0.214	0.069	1.67e-10	apCAF	TNFSF13B
2.08e-14	0.894249	0.175	0.052	3.16e-10	apCAF	C1QA
2.56e-14	0.508111	0.485	0.275	3.88e-10	apCAF	CYBRD1
2.83e-14	1.15616	0.328	0.145	4.3e-10	apCAF	A2M
3.46e-14	0.350333	0.236	0.081	5.25e-10	apCAF	SEMA3C
5.53e-14	0.30733	0.197	0.063	8.39e-10	apCAF	HSPB8
7.35e-14	0.535116	0.393	0.192	1.11e-09	apCAF	MYC
9.65e-14	0.581985	0.633	0.435	1.46e-09	apCAF	MCL1
1.76e-13	0.899585	0.166	0.05	2.67e-09	apCAF	C1QB
2.42e-13	0.286328	0.218	0.078	3.67e-09	apCAF	GSTM5
4.29e-13	0.328033	0.144	0.039	6.51e-09	apCAF	LIMCH1
4.97e-13	0.28703	0.223	0.079	7.54e-09	apCAF	MEDAG
5.19e-13	0.911449	0.183	0.059	7.87e-09	apCAF	S100A9
5.77e-13	0.434711	0.384	0.189	8.75e-09	apCAF	KLF2
6.21e-13	0.448445	0.62	0.415	9.42e-09	apCAF	JUND
6.29e-13	0.479987	0.301	0.13	9.55e-09	apCAF	FMO2
7.76e-13	0.373985	0.393	0.197	1.18e-08	apCAF	EPHX1
1.28e-12	0.722367	0.157	0.046	1.94e-08	apCAF	AREG
1.44e-12	0.250435	0.258	0.103	2.18e-08	apCAF	ECHDC2
1.47e-12	0.403919	0.349	0.17	2.24e-08	apCAF	CSRNP1
1.52e-12	0.396751	0.515	0.312	2.3e-08	apCAF	NFE2L2
1.57e-12	0.335857	0.445	0.235	2.38e-08	apCAF	PRNP
2.5e-12	0.466989	0.852	0.74	3.79e-08	apCAF	S100A10
2.89e-12	0.35617	0.297	0.133	4.39e-08	apCAF	CHD1
3.03e-12	0.577499	0.655	0.45	4.59e-08	apCAF	IER2
3.13e-12	0.854482	0.594	0.419	4.75e-08	apCAF	MFAP4
3.42e-12	0.48643	0.441	0.241	5.19e-08	apCAF	TSC22D3
3.84e-12	1.18554	0.166	0.051	5.83e-08	apCAF	PLA2G2A
4.3e-12	0.444342	0.262	0.106	6.52e-08	apCAF	TPPP3
5.33e-12	0.309487	0.459	0.25	8.08e-08	apCAF	APLP2
6.08e-12	0.443865	0.559	0.361	9.22e-08	apCAF	CCNL1
8.24e-12	0.595965	0.546	0.35	1.25e-07	apCAF	SOD3
8.85e-12	0.41171	0.908	0.845	1.34e-07	apCAF	DDX5
9.83e-12	1.04093	0.454	0.273	1.49e-07	apCAF	EIF4A3
1.03e-11	0.274075	0.231	0.093	1.57e-07	apCAF	SLIT3
1.13e-11	0.437923	0.214	0.083	1.72e-07	apCAF	CD52
1.21e-11	0.775847	0.214	0.084	1.83e-07	apCAF	APOC1
1.26e-11	0.28618	0.188	0.063	1.91e-07	apCAF	H19
1.81e-11	0.470473	0.345	0.171	2.75e-07	apCAF	GADD45G
1.82e-11	0.522152	0.175	0.06	2.76e-07	apCAF	GPC3
2.38e-11	0.266394	0.245	0.1	3.61e-07	apCAF	SNHG15
2.74e-11	0.306138	0.201	0.074	4.16e-07	apCAF	DUSP2
2.85e-11	0.316207	0.367	0.192	4.33e-07	apCAF	HSD17B11
2.96e-11	0.264318	0.105	0.025	4.5e-07	apCAF	TFPI2
4.1e-11	0.78591	0.192	0.071	6.21e-07	apCAF	CCL5
4.97e-11	0.479599	0.563	0.363	7.54e-07	apCAF	ZFP36L2
5.25e-11	0.277835	0.367	0.185	7.97e-07	apCAF	ARRDC3
5.68e-11	0.637172	0.21	0.083	8.62e-07	apCAF	HAS1
7.8e-11	0.250332	0.197	0.073	1.18e-06	apCAF	TGM2
7.81e-11	0.349699	0.55	0.346	1.18e-06	apCAF	SRSF7
8.32e-11	0.354089	1	0.996	1.26e-06	apCAF	RPS27
8.61e-11	0.266333	0.445	0.241	1.31e-06	apCAF	BTG2
1.18e-10	0.602501	0.362	0.195	1.79e-06	apCAF	PRELP
1.2e-10	0.274614	0.223	0.091	1.82e-06	apCAF	TIPARP
1.52e-10	0.451433	0.397	0.229	2.31e-06	apCAF	IRF1
1.52e-10	0.338123	0.996	0.991	2.31e-06	apCAF	H3F3B
1.8e-10	0.412266	0.341	0.17	2.73e-06	apCAF	FGF7
1.8e-10	0.286413	0.122	0.034	2.73e-06	apCAF	SCGB3A2
2.99e-10	0.998213	0.694	0.687	4.54e-06	apCAF	CCDC80
3.17e-10	0.314187	0.384	0.21	4.81e-06	apCAF	FBLN5
3.42e-10	0.671417	1	0.999	5.19e-06	apCAF	FTL
3.75e-10	0.282228	0.502	0.3	5.69e-06	apCAF	VAMP2
3.83e-10	0.367952	0.336	0.171	5.81e-06	apCAF	PODN
6.32e-10	0.488147	0.624	0.457	9.58e-06	apCAF	BTG1
8.05e-10	0.301746	0.472	0.272	1.22e-05	apCAF	SLC2A3
1.04e-09	0.336316	0.498	0.31	1.57e-05	apCAF	SFPQ
1.31e-09	0.530762	0.568	0.409	1.98e-05	apCAF	ID2
1.39e-09	0.304364	0.148	0.051	2.1e-05	apCAF	HMGA1
1.39e-09	0.264938	0.332	0.17	2.11e-05	apCAF	KLF9
2.06e-09	1.23407	0.424	0.267	3.13e-05	apCAF	PTGDS
2.51e-09	0.26116	0.432	0.253	3.8e-05	apCAF	GYPC
2.51e-09	0.470386	0.498	0.329	3.81e-05	apCAF	GLUL
4.3e-09	0.557018	0.406	0.238	6.52e-05	apCAF	CDKN1A
4.43e-09	0.274594	0.24	0.11	6.72e-05	apCAF	RARRES3
5.77e-09	0.374681	0.131	0.044	8.75e-05	apCAF	GPR183
6.55e-09	1.005	0.987	0.966	9.93e-05	apCAF	DCN
6.95e-09	0.402049	0.371	0.218	0.000105391	apCAF	CHMP1B
7.27e-09	0.462499	0.489	0.308	0.000110239	apCAF	RGS2
8.31e-09	0.284389	0.341	0.189	0.000126053	apCAF	GABARAPL1
8.61e-09	0.311728	0.214	0.096	0.000130556	apCAF	CTSS
8.76e-09	0.354876	0.118	0.038	0.000132793	apCAF	DUSP4
9.88e-09	0.298833	0.201	0.088	0.000149842	apCAF	VAMP8
1.06e-08	0.939554	0.838	0.835	0.000160267	apCAF	FBLN1
1.21e-08	0.357015	0.293	0.15	0.000182773	apCAF	ADAMTS1
1.3e-08	0.359117	0.991	0.991	0.000197642	apCAF	RPL7
1.91e-08	0.324702	0.79	0.662	0.00028959	apCAF	TOMM7
2.23e-08	0.788596	0.284	0.153	0.000337547	apCAF	MT1M
2.23e-08	0.282844	0.21	0.096	0.000338316	apCAF	SAMHD1
2.43e-08	0.301551	0.393	0.235	0.000369115	apCAF	ADD3
2.46e-08	0.503922	0.969	0.975	0.000372687	apCAF	MT-RNR2
2.51e-08	0.429119	0.86	0.855	0.000380981	apCAF	SERPING1
3.01e-08	0.402741	0.332	0.192	0.000457202	apCAF	MAFF
3.33e-08	0.408496	0.393	0.239	0.00050514	apCAF	INTS6
3.52e-08	0.413237	0.917	0.824	0.00053438	apCAF	FOS
3.59e-08	0.655117	0.179	0.078	0.00054382	apCAF	CCL4
3.92e-08	0.336488	0.52	0.355	0.000594192	apCAF	FCGRT
4.56e-08	0.255317	0.332	0.186	0.000690911	apCAF	MIDN
5.08e-08	0.360301	0.62	0.473	0.000770864	apCAF	SDCBP
5.65e-08	0.27724	0.192	0.085	0.000857574	apCAF	F3
8.05e-08	0.321024	0.559	0.397	0.00122053	apCAF	ARL6IP5
8.55e-08	0.30073	0.655	0.476	0.00129608	apCAF	SOD1
9.84e-08	0.304421	0.118	0.041	0.00149261	apCAF	BCL2A1
1e-07	0.460033	0.672	0.554	0.0015209	apCAF	LGALS3
1.31e-07	0.280436	0.441	0.283	0.00198584	apCAF	ARL6IP1
1.42e-07	0.256563	0.48	0.312	0.00215266	apCAF	TRA2B
1.56e-07	0.302998	0.328	0.19	0.00237043	apCAF	QSOX1
1.66e-07	0.427932	0.843	0.825	0.00251287	apCAF	PSAP
1.67e-07	0.281006	0.672	0.525	0.00253481	apCAF	SRSF3
1.68e-07	0.484784	0.52	0.37	0.00255336	apCAF	SOCS3
1.89e-07	0.636107	0.135	0.053	0.00286511	apCAF	S100A8
2.39e-07	0.269191	0.952	0.872	0.00362489	apCAF	SAT1
2.84e-07	0.426845	0.668	0.519	0.0043021	apCAF	NPC2
3.02e-07	0.617324	0.537	0.406	0.00458124	apCAF	SELENOK
3.04e-07	0.309126	0.939	0.902	0.00460932	apCAF	OAZ1
3.33e-07	0.313265	1	0.998	0.00504754	apCAF	RPL34
3.8e-07	0.532234	0.179	0.084	0.00575578	apCAF	RGS1
4.2e-07	0.723311	0.358	0.216	0.00637629	apCAF	CXCL2
4.69e-07	0.261274	0.402	0.25	0.00711607	apCAF	HMGN3
4.76e-07	0.332526	0.45	0.308	0.00721948	apCAF	ZFAND5
6.78e-07	0.458276	0.459	0.34	0.0102893	apCAF	ATP1B3
9.04e-07	0.443698	0.245	0.13	0.0137173	apCAF	CXCL3
9.18e-07	0.30127	0.686	0.563	0.0139293	apCAF	EIF4A2
1.76e-06	0.388109	0.515	0.379	0.0266207	apCAF	CPE
1.79e-06	0.38539	0.489	0.351	0.0272045	apCAF	CTSL
4.42e-06	0.280442	0.476	0.335	0.0670249	apCAF	CD44
5.66e-06	0.263803	0.467	0.313	0.0858846	apCAF	ATF3
6.29e-06	0.584283	0.131	0.056	0.095419	apCAF	GNLY
8.35e-06	0.335757	0.297	0.186	0.126593	apCAF	CFI
9.31e-06	0.496458	0.463	0.331	0.141145	apCAF	PCNP
9.55e-06	0.387277	0.419	0.298	0.144898	apCAF	DPT
1.19e-05	0.325299	0.795	0.716	0.179889	apCAF	NFKBIA
1.3e-05	0.339665	0.598	0.464	0.197285	apCAF	CEBPD
2e-05	0.31198	0.354	0.237	0.302979	apCAF	PLTP
2.08e-05	0.251419	0.332	0.221	0.315418	apCAF	GNG11
2.57e-05	0.266436	0.358	0.243	0.389053	apCAF	DNAJB9
3.82e-05	0.373231	0.393	0.268	0.578864	apCAF	RGCC
4.29e-05	0.477848	0.655	0.579	0.651321	apCAF	EGR1
4.36e-05	0.276049	0.9	0.852	0.660602	apCAF	S100A4
5.21e-05	0.267023	0.607	0.481	0.790216	apCAF	FUS
6.54e-05	0.625101	0.476	0.375	0.99251	apCAF	CYCS
7.03e-05	0.263399	0.293	0.183	1	apCAF	ICAM1
7.36e-05	0.324002	0.157	0.082	1	apCAF	TCF21
8.85e-05	0.258674	0.153	0.078	1	apCAF	HMOX1
9.45e-05	0.938848	0.319	0.215	1	apCAF	SFRP4
0.000104649	0.400449	0.166	0.086	1	apCAF	ANGPTL4
0.000135637	0.302666	0.55	0.471	1	apCAF	HNRNPU
0.000145269	0.59405	0.581	0.508	1	apCAF	HSPE1
0.000146118	0.365948	0.651	0.571	1	apCAF	CYBA
0.000153706	0.316936	0.441	0.338	1	apCAF	ELOC
0.000166789	0.290427	0.568	0.485	1	apCAF	NOP53
0.000207764	0.257929	0.262	0.168	1	apCAF	CES1
0.000213919	0.254848	0.253	0.161	1	apCAF	PLIN2
0.000242729	0.265702	0.21	0.124	1	apCAF	SGK1
0.000391709	0.363411	0.275	0.188	1	apCAF	COTL1
0.000519754	0.257037	0.441	0.348	1	apCAF	SLC38A2
0.000571092	0.301551	0.546	0.441	1	apCAF	HSPH1
0.000664767	0.313925	0.983	0.977	1	apCAF	UBC
0.00074207	0.714713	0.114	0.059	1	apCAF	CCL4L2
0.000763672	0.281358	0.917	0.887	1	apCAF	HSP90AB1
0.000767402	0.291196	0.467	0.388	1	apCAF	CFH
0.00135125	0.309053	0.432	0.353	1	apCAF	PLAUR
0.00145734	0.745798	0.52	0.454	1	apCAF	MT1E
0.00154706	0.29785	0.489	0.39	1	apCAF	HSPD1
0.00188723	0.779403	0.978	0.969	1	apCAF	TIMP1
0.00573439	0.613353	0.223	0.155	1	apCAF	CXCL8
0.00686822	0.316179	0.297	0.227	1	apCAF	DST
0.00865883	0.43087	0.803	0.802	1	apCAF	DNAJB1
5.46e-148	2.02527	0.616	0.115	8.28e-144	iCAF	C7
5.33e-143	1.12412	0.69	0.199	8.09e-139	iCAF	IL6ST
1.42e-44	0.863844	0.988	0.958	2.16e-40	iCAF	NEAT1
1.09e-21	0.586764	0.435	0.25	1.65e-17	iCAF	CXCL12
1.49e-21	0.773092	0.23	0.089	2.26e-17	iCAF	CHI3L1
6.27e-21	0.557691	0.94	0.838	9.51e-17	iCAF	HSPA1B
5.16e-17	0.608296	0.589	0.476	7.82e-13	iCAF	SOD2
8.15e-17	0.516873	0.973	0.917	1.24e-12	iCAF	HSPA1A
1.17e-12	0.77667	0.992	0.969	1.77e-08	iCAF	MT-RNR2
5.12e-12	0.358307	0.856	0.761	7.76e-08	iCAF	CEBPB
6e-12	0.548664	0.971	0.955	9.1e-08	iCAF	HSPB1
9.52e-12	0.447462	0.763	0.649	1.44e-07	iCAF	PPP1R15A
1.18e-11	0.261707	0.713	0.582	1.79e-07	iCAF	IGLC2
1.49e-11	0.414377	0.916	0.876	2.27e-07	iCAF	MMP2
3.72e-11	0.38089	0.883	0.785	5.65e-07	iCAF	ZFP36L1
1.53e-10	0.547587	0.931	0.863	2.32e-06	iCAF	SAT1
1.75e-10	0.350575	0.773	0.649	2.66e-06	iCAF	MMP14
9.77e-10	0.322502	0.834	0.741	1.48e-05	iCAF	FTH1P10
1.24e-09	0.638502	0.916	0.828	1.87e-05	iCAF	JUN
6.75e-09	0.372213	0.112	0.049	0.000102308	iCAF	CXCL5
2.27e-08	0.591627	0.171	0.094	0.000344715	iCAF	CXCL6
2.73e-07	0.374308	0.975	0.951	0.00413448	iCAF	HSP90AA1
8.42e-07	0.274849	0.23	0.148	0.0127704	iCAF	HILPDA
2.27e-06	0.283629	0.302	0.21	0.0343957	iCAF	MMP1
2.38e-06	0.291168	0.683	0.545	0.0361577	iCAF	MMP11
6.84e-06	0.318576	0.552	0.511	0.103688	iCAF	VMP1
2.93e-05	0.35982	0.493	0.438	0.444101	iCAF	HSPH1
3.4e-05	0.396305	0.549	0.522	0.515685	iCAF	SOX4
8.22e-05	0.392586	0.867	0.82	1	iCAF	DUSP1
0.000226627	0.527783	0.438	0.387	1	iCAF	TNFAIP6
0.00058434	0.662771	0.218	0.165	1	iCAF	CXCL1
0.00120859	0.270389	0.461	0.412	1	iCAF	ID2
0.00210169	0.454038	0.591	0.567	1	iCAF	KLF6
0.00241579	0.25376	0.767	0.71	1	iCAF	NFKBIA
0.00366567	0.297217	0.461	0.44	1	iCAF	WSB1
0.00741352	0.691602	0.116	0.082	1	iCAF	MMP3
0.00778811	0.284607	0.884	0.817	1	iCAF	FOS
4.07e-210	1.37735	0.997	0.89	6.18e-206	myCAF	SPARC
3.21e-160	1.24665	0.996	0.892	4.87e-156	myCAF	COL1A1
4.94e-159	1.01404	1	0.998	7.5e-155	myCAF	LGALS1
3.41e-145	1.30666	0.9	0.628	5.16e-141	myCAF	MYL9
6.67e-139	1.07562	0.991	0.951	1.01e-134	myCAF	COL1A2
7.22e-133	1.91133	0.827	0.553	1.1e-128	myCAF	TAGLN
2.17e-130	1.24554	0.924	0.572	3.3e-126	myCAF	POSTN
6.65e-127	1.06367	0.959	0.738	1.01e-122	myCAF	TPM2
8.83e-118	1.02631	0.99	0.849	1.34e-113	myCAF	COL3A1
1.43e-114	0.932736	0.997	0.986	2.17e-110	myCAF	ACTB
8.61e-114	0.964066	0.955	0.657	1.31e-109	myCAF	CTHRC1
9.6e-114	0.937678	0.98	0.916	1.46e-109	myCAF	CALD1
1.02e-109	0.859316	0.912	0.668	1.54e-105	myCAF	THY1
9.43e-109	1.08206	0.875	0.616	1.43e-104	myCAF	TPM1
2.98e-108	0.884114	0.97	0.794	4.52e-104	myCAF	BGN
1.94e-107	2.1535	0.586	0.201	2.95e-103	myCAF	ACTA2
1.66e-105	0.843964	0.987	0.969	2.52e-101	myCAF	MYL6
9.38e-101	0.715687	0.968	0.866	1.42e-96	myCAF	CFL1
1.05e-95	0.693634	0.956	0.728	1.6e-91	myCAF	SERPINH1
2.53e-93	0.736495	0.908	0.581	3.83e-89	myCAF	COL5A2
1.48e-75	0.604853	0.971	0.879	2.25e-71	myCAF	PFN1
5.67e-74	0.537538	0.997	0.972	8.6e-70	myCAF	GAPDH
1.25e-71	0.812442	0.482	0.151	1.89e-67	myCAF	GJB2
6.54e-71	0.631335	0.754	0.442	9.92e-67	myCAF	CALU
8.14e-70	0.752771	0.827	0.566	1.24e-65	myCAF	VCAN
3.52e-69	0.587177	0.842	0.603	5.34e-65	myCAF	ARPC2
1.06e-68	0.820876	0.953	0.819	1.61e-64	myCAF	FN1
2.57e-68	0.56894	0.855	0.627	3.9e-64	myCAF	P4HB
9.25e-68	0.916162	0.639	0.326	1.4e-63	myCAF	PRSS23
3.94e-67	0.628296	0.578	0.244	5.98e-63	myCAF	ACTN1
9.32e-67	0.607611	0.877	0.66	1.41e-62	myCAF	PKM
9.16e-66	0.613401	0.991	0.959	1.39e-61	myCAF	COL6A2
3.4e-65	0.516626	0.974	0.858	5.16e-61	myCAF	PPIB
4.1e-65	0.646052	0.938	0.741	6.22e-61	myCAF	COL6A3
5.19e-64	0.73364	0.5	0.182	7.87e-60	myCAF	COL10A1
1.01e-62	0.692434	0.537	0.204	1.53e-58	myCAF	COL11A1
3.01e-61	0.474424	0.995	0.997	4.56e-57	myCAF	CD63
5.14e-60	0.44102	1	0.998	7.8e-56	myCAF	TMSB10
1.23e-58	0.558044	0.875	0.703	1.87e-54	myCAF	TPM4
3e-58	0.500075	0.466	0.153	4.55e-54	myCAF	SDC1
1.95e-57	0.535718	0.776	0.473	2.95e-53	myCAF	COL5A1
2.26e-57	0.533863	0.813	0.507	3.43e-53	myCAF	MARCKS
1.04e-56	0.435151	0.997	0.982	1.58e-52	myCAF	SERF2
1.36e-55	0.621241	0.542	0.248	2.06e-51	myCAF	SULF1
4.56e-55	0.640128	0.957	0.829	6.91e-51	myCAF	COL6A1
1.2e-53	0.499308	0.505	0.196	1.82e-49	myCAF	CHN1
1.25e-53	0.47638	0.479	0.19	1.89e-49	myCAF	CERCAM
2.32e-53	0.621051	0.532	0.252	3.52e-49	myCAF	FLNA
6.84e-52	0.625139	0.604	0.295	1.04e-47	myCAF	INHBA
2.6e-51	0.685575	0.865	0.674	3.95e-47	myCAF	CTSK
3.67e-50	0.781522	0.703	0.414	5.56e-46	myCAF	MMP11
7.99e-50	0.549606	0.576	0.293	1.21e-45	myCAF	MYH9
8.46e-50	0.513709	0.619	0.342	1.28e-45	myCAF	RCN3
1.69e-49	0.565917	0.915	0.787	2.57e-45	myCAF	MYL12A
1.96e-48	0.872233	0.543	0.271	2.97e-44	myCAF	ASPN
2.63e-48	0.503644	0.942	0.838	3.99e-44	myCAF	CD99
6.27e-48	0.494868	0.991	0.972	9.51e-44	myCAF	VIM
1.56e-47	0.46	0.974	0.923	2.37e-43	myCAF	S100A11
1.58e-47	0.487434	0.778	0.563	2.4e-43	myCAF	KDELR2
1.73e-46	0.490367	0.625	0.362	2.63e-42	myCAF	PPIC
2.19e-46	0.493159	0.932	0.798	3.32e-42	myCAF	PCOLCE
2.49e-46	0.451069	0.458	0.191	3.77e-42	myCAF	CNN2
2.69e-46	0.446112	0.437	0.178	4.07e-42	myCAF	TGFB1I1
1.48e-45	0.493599	0.974	0.944	2.24e-41	myCAF	ACTG1
2.45e-45	0.490619	0.657	0.392	3.72e-41	myCAF	TMED9
5.15e-45	0.679887	0.974	0.921	7.81e-41	myCAF	IGFBP7
1.03e-44	0.677978	0.87	0.736	1.56e-40	myCAF	TUBA1B
1.84e-44	0.488648	0.569	0.303	2.79e-40	myCAF	S100A16
2.12e-43	0.436211	0.799	0.576	3.22e-39	myCAF	OSTC
1.61e-42	0.540609	0.515	0.255	2.45e-38	myCAF	TNFRSF12A
4.33e-42	0.455032	0.918	0.749	6.57e-38	myCAF	AEBP1
5.94e-42	0.414052	0.835	0.647	9e-38	myCAF	RABAC1
1.97e-41	0.448522	0.596	0.332	2.98e-37	myCAF	MFAP2
1.89e-39	0.476737	0.615	0.34	2.87e-35	myCAF	COL12A1
2.37e-39	0.639395	0.176	0.017	3.59e-35	myCAF	ACTG2
2.99e-39	0.421204	0.588	0.338	4.53e-35	myCAF	FKBP10
6.95e-39	0.352269	0.999	0.997	1.05e-34	myCAF	RPS2
9.19e-39	0.439274	0.352	0.132	1.39e-34	myCAF	GUCY1A1
9.38e-39	0.524821	0.824	0.648	1.42e-34	myCAF	TUBB
2.04e-38	0.480142	0.943	0.909	3.1e-34	myCAF	ANXA2
3.15e-38	0.485777	0.538	0.297	4.78e-34	myCAF	PALLD
7.43e-38	0.468424	0.551	0.312	1.13e-33	myCAF	PDLIM2
7.5e-38	0.535414	0.423	0.189	1.14e-33	myCAF	COL8A1
1.85e-37	0.467071	0.437	0.208	2.81e-33	myCAF	PDLIM7
3.34e-37	0.511048	0.986	0.906	5.07e-33	myCAF	HLA-B
4.63e-37	0.417163	0.547	0.308	7.02e-33	myCAF	EFEMP2
5.97e-37	0.40222	0.4	0.166	9.05e-33	myCAF	SPHK1
6.98e-37	0.430915	0.708	0.476	1.06e-32	myCAF	PTMS
7.71e-37	0.440677	0.636	0.404	1.17e-32	myCAF	RHOC
1.01e-36	0.514165	0.41	0.178	1.53e-32	myCAF	TGFBI
1.16e-36	0.396394	0.338	0.125	1.77e-32	myCAF	LOXL2
1.62e-36	0.30687	0.277	0.08	2.46e-32	myCAF	CREB3L1
1.92e-36	0.32803	0.332	0.117	2.91e-32	myCAF	DKK3
1.01e-35	0.351871	0.31	0.104	1.54e-31	myCAF	ADAM12
1.07e-35	0.330192	0.304	0.1	1.62e-31	myCAF	NREP
1.22e-35	0.479381	0.677	0.46	1.84e-31	myCAF	CNN3
1.7e-35	0.492575	0.701	0.479	2.57e-31	myCAF	THBS2
1.91e-35	0.474526	0.667	0.446	2.89e-31	myCAF	CAVIN3
4.15e-35	0.393531	0.79	0.63	6.29e-31	myCAF	CAPZB
4.33e-35	0.440741	0.354	0.144	6.56e-31	myCAF	MYLK
5.52e-35	0.290138	0.245	0.064	8.37e-31	myCAF	PLPP4
6.38e-35	0.372722	0.355	0.134	9.67e-31	myCAF	GREM1
2.48e-34	0.398493	0.74	0.518	3.77e-30	myCAF	CTSB
2.66e-34	0.3655	0.901	0.782	4.03e-30	myCAF	OST4
2.77e-34	0.399317	0.592	0.351	4.2e-30	myCAF	AP2S1
8.29e-34	0.36425	0.591	0.347	1.26e-29	myCAF	EMILIN1
3.5e-33	0.406901	0.582	0.365	5.31e-29	myCAF	AP2M1
4.55e-33	0.371279	0.335	0.131	6.9e-29	myCAF	GPM6B
6.27e-33	0.375151	0.457	0.237	9.51e-29	myCAF	MAGED2
7.8e-33	0.287675	1	0.999	1.18e-28	myCAF	RPLP1
1.21e-32	0.343546	0.952	0.874	1.84e-28	myCAF	ATP5F1E
1.27e-32	0.316991	0.327	0.124	1.93e-28	myCAF	ADAMTS12
5.04e-32	0.377144	0.534	0.31	7.64e-28	myCAF	TAX1BP3
5.15e-32	0.347653	0.386	0.178	7.81e-28	myCAF	CKAP4
5.74e-32	0.323438	0.314	0.122	8.71e-28	myCAF	NME1
7.24e-32	0.410476	0.559	0.345	1.1e-27	myCAF	CLEC11A
9.08e-32	0.371853	0.509	0.288	1.38e-27	myCAF	RCN1
9.57e-32	0.302931	0.263	0.084	1.45e-27	myCAF	PYCR1
1.18e-31	0.366893	0.425	0.212	1.79e-27	myCAF	ILK
1.57e-31	0.725192	0.547	0.346	2.38e-27	myCAF	IFI27
1.66e-31	0.372274	0.579	0.339	2.52e-27	myCAF	SPATS2L
1.93e-31	0.355868	0.804	0.607	2.93e-27	myCAF	CALR
2.34e-31	0.393078	0.967	0.947	3.55e-27	myCAF	HLA-C
2.53e-31	0.267631	0.284	0.099	3.83e-27	myCAF	GPX7
4.14e-31	0.320142	0.382	0.176	6.27e-27	myCAF	GPX8
4.19e-31	0.373669	0.847	0.659	6.35e-27	myCAF	IL32
4.66e-31	0.4278	0.333	0.134	7.07e-27	myCAF	IL7R
6.91e-31	0.32566	0.525	0.282	1.05e-26	myCAF	FAP
7.41e-31	0.282415	0.328	0.13	1.12e-26	myCAF	P3H1
8.14e-31	0.329259	0.36	0.159	1.23e-26	myCAF	KDELR3
9.15e-31	0.371647	0.853	0.677	1.39e-26	myCAF	ITGB1
2.69e-30	0.398974	0.728	0.52	4.08e-26	myCAF	CLIC1
3.61e-30	0.303221	0.323	0.131	5.48e-26	myCAF	MAGED1
3.7e-30	0.378617	0.624	0.404	5.62e-26	myCAF	VKORC1
4.28e-30	0.369628	0.511	0.299	6.5e-26	myCAF	PRDX4
2.14e-29	0.334789	0.754	0.557	3.24e-25	myCAF	SSR2
3.62e-29	0.363929	0.617	0.398	5.49e-25	myCAF	SSR3
3.75e-29	0.351534	0.426	0.209	5.69e-25	myCAF	SLC16A3
4.05e-29	0.290572	0.159	0.026	6.14e-25	myCAF	C5orf46
4.48e-29	0.265024	0.285	0.107	6.79e-25	myCAF	PLOD1
7.27e-29	0.345233	0.625	0.416	1.1e-24	myCAF	ARPC3
1.09e-28	0.453038	0.653	0.456	1.65e-24	myCAF	HTRA1
1.14e-28	0.276775	0.249	0.084	1.72e-24	myCAF	P3H4
1.21e-28	0.414211	0.627	0.426	1.84e-24	myCAF	MYDGF
1.33e-28	0.319211	0.422	0.215	2.02e-24	myCAF	YIF1A
1.54e-28	0.370128	0.97	0.926	2.33e-24	myCAF	HLA-A
1.68e-28	0.319416	0.477	0.26	2.55e-24	myCAF	ARPC1B
2.12e-28	0.310501	0.479	0.251	3.21e-24	myCAF	CDH11
2.57e-28	0.342999	0.45	0.245	3.89e-24	myCAF	PSMD8
3.32e-28	0.251721	0.206	0.055	5.03e-24	myCAF	SYTL2
4.35e-28	0.262495	0.225	0.069	6.6e-24	myCAF	SMYD3
7.04e-28	0.38614	0.845	0.71	1.07e-23	myCAF	NDUFA4
1.56e-27	0.366605	0.439	0.238	2.37e-23	myCAF	RAB31
1.91e-27	0.339956	0.498	0.279	2.9e-23	myCAF	HCFC1R1
2.03e-27	0.319835	0.458	0.24	3.08e-23	myCAF	MXRA5
2.8e-27	0.378728	0.815	0.679	4.25e-23	myCAF	CALM1
3.94e-27	0.53796	0.69	0.514	5.98e-23	myCAF	CTGF
4.81e-27	0.304706	0.498	0.285	7.29e-23	myCAF	ATOX1
5.63e-27	0.304707	0.941	0.858	8.54e-23	myCAF	SELENOM
6.45e-27	0.397267	0.97	0.932	9.78e-23	myCAF	CALM2
9.2e-27	0.466352	0.408	0.204	1.39e-22	myCAF	EGFL6
1.02e-26	0.279118	1	0.997	1.55e-22	myCAF	EEF1A1
1.03e-26	0.340138	0.35	0.169	1.57e-22	myCAF	C1orf122
1.41e-26	0.297066	0.289	0.117	2.13e-22	myCAF	FSCN1
4.49e-26	0.339822	0.528	0.334	6.81e-22	myCAF	ANAPC11
4.72e-26	0.254863	0.997	0.994	7.15e-22	myCAF	RPL28
4.93e-26	0.385226	0.501	0.305	7.47e-22	myCAF	ISLR
7.32e-26	0.285271	0.408	0.207	1.11e-21	myCAF	BASP1
1.35e-25	0.365564	0.648	0.456	2.04e-21	myCAF	MXRA8
2.42e-25	0.338904	0.346	0.168	3.66e-21	myCAF	CSRP1
2.56e-25	0.345837	0.588	0.401	3.88e-21	myCAF	RBM3
3.57e-25	0.289936	0.241	0.085	5.41e-21	myCAF	COL5A3
3.63e-25	0.303961	0.444	0.248	5.51e-21	myCAF	ITM2C
3.78e-25	0.269821	0.391	0.198	5.73e-21	myCAF	C4orf48
5.58e-25	0.251185	0.256	0.097	8.46e-21	myCAF	EIF4EBP1
1.25e-24	0.299052	0.467	0.271	1.9e-20	myCAF	PSMB5
1.59e-24	0.557505	0.291	0.125	2.42e-20	myCAF	COL4A1
1.7e-24	0.292153	0.365	0.189	2.57e-20	myCAF	TMED3
1.93e-24	0.363575	0.553	0.355	2.93e-20	myCAF	RRBP1
1.97e-24	0.321439	0.435	0.243	2.99e-20	myCAF	PMEPA1
2.1e-24	0.262338	0.444	0.236	3.19e-20	myCAF	PTK7
2.61e-24	0.296579	0.396	0.205	3.96e-20	myCAF	CHPF
2.69e-24	0.31761	0.578	0.379	4.08e-20	myCAF	TSPO
3.46e-24	0.297028	0.54	0.344	5.24e-20	myCAF	UQCR10
3.76e-24	0.257757	0.345	0.164	5.7e-20	myCAF	PSMD7
3.94e-24	0.251991	0.261	0.105	5.97e-20	myCAF	EHD2
5.5e-24	0.396215	0.999	0.994	8.33e-20	myCAF	TMSB4X
6.49e-24	0.336568	0.5	0.306	9.84e-20	myCAF	ANTXR1
8.86e-24	0.427982	0.469	0.266	1.34e-19	myCAF	ISG15
9.74e-24	0.440361	0.153	0.033	1.48e-19	myCAF	IGFL2
1.1e-23	0.301634	0.54	0.34	1.67e-19	myCAF	PRELID1
2.51e-23	0.319433	0.475	0.285	3.81e-19	myCAF	CAP1
2.81e-23	0.287305	0.391	0.212	4.27e-19	myCAF	FAM114A1
3.13e-23	0.276803	0.372	0.191	4.75e-19	myCAF	GLT8D2
3.19e-23	0.322165	0.526	0.327	4.83e-19	myCAF	RAB13
3.7e-23	0.312422	0.404	0.224	5.61e-19	myCAF	LOXL1
1.15e-22	0.255726	0.269	0.115	1.75e-18	myCAF	MSRB3
1.39e-22	0.295275	0.989	0.982	2.11e-18	myCAF	IFITM3
1.56e-22	0.301996	0.901	0.803	2.37e-18	myCAF	YBX1
2.47e-22	0.271867	0.726	0.553	3.74e-18	myCAF	ENO1
3.25e-22	0.343329	0.507	0.324	4.93e-18	myCAF	TMEM45A
4.3e-22	0.308418	0.635	0.451	6.53e-18	myCAF	PRDX5
6.3e-22	0.29984	0.319	0.157	9.56e-18	myCAF	CHCHD10
6.49e-22	0.262873	0.362	0.189	9.85e-18	myCAF	CTSZ
8.01e-22	0.282392	0.382	0.213	1.22e-17	myCAF	NME4
2.11e-21	0.291802	0.554	0.366	3.2e-17	myCAF	CD151
3.38e-21	0.279215	0.322	0.157	5.12e-17	myCAF	CD82
3.46e-21	1.43658	0.187	0.064	5.24e-17	myCAF	CST1
4.29e-21	0.31399	0.886	0.789	6.51e-17	myCAF	DYNLL1
4.39e-21	0.379631	0.527	0.351	6.66e-17	myCAF	SDC2
4.67e-21	0.326794	0.495	0.326	7.08e-17	myCAF	ARPC5
6.16e-21	0.380779	0.303	0.148	9.34e-17	myCAF	COL4A2
6.8e-21	0.373026	0.46	0.283	1.03e-16	myCAF	COL18A1
7.17e-21	0.374746	0.436	0.26	1.09e-16	myCAF	CAV1
9.63e-21	0.28449	0.325	0.163	1.46e-16	myCAF	SNAI2
9.81e-21	0.252989	0.265	0.117	1.49e-16	myCAF	PPP1R14B
1.21e-20	0.286231	0.602	0.403	1.84e-16	myCAF	C19orf53
2.56e-20	0.290533	0.901	0.784	3.88e-16	myCAF	NNMT
4.12e-20	0.429249	0.454	0.281	6.25e-16	myCAF	PLAU
6.97e-20	0.282142	0.542	0.359	1.06e-15	myCAF	ATP5MC3
7.14e-20	0.287482	0.524	0.346	1.08e-15	myCAF	MFGE8
9.12e-20	0.270455	0.334	0.178	1.38e-15	myCAF	TUBA1C
1.22e-19	0.269854	0.335	0.181	1.85e-15	myCAF	SRM
1.47e-19	0.362814	0.363	0.205	2.23e-15	myCAF	CRABP2
1.82e-19	0.281184	0.807	0.679	2.76e-15	myCAF	ARF4
2.19e-19	0.312933	0.854	0.76	3.32e-15	myCAF	TPI1
2.56e-19	0.286982	0.645	0.475	3.89e-15	myCAF	UQCRQ
3.04e-19	0.299865	0.853	0.75	4.61e-15	myCAF	RPS26
3.38e-19	0.269519	0.356	0.199	5.13e-15	myCAF	WDR1
4.19e-19	0.321097	0.343	0.19	6.36e-15	myCAF	C12orf75
4.7e-19	0.314129	0.506	0.339	7.13e-15	myCAF	PGAM1
5.9e-19	0.269288	0.552	0.386	8.95e-15	myCAF	JTB
5.91e-19	0.304612	0.658	0.495	8.96e-15	myCAF	ANXA5
7.05e-19	0.252822	0.569	0.384	1.07e-14	myCAF	RAB2A
2.81e-18	0.356393	0.563	0.406	4.26e-14	myCAF	CAVIN1
3.5e-18	0.256386	0.658	0.473	5.31e-14	myCAF	BSG
8.04e-18	0.270862	0.447	0.276	1.22e-13	myCAF	GJA1
1.01e-17	0.262443	0.318	0.163	1.53e-13	myCAF	DIO2
1.74e-17	0.255263	0.157	0.052	2.65e-13	myCAF	SUGCT
4.86e-17	0.331196	0.926	0.912	7.37e-13	myCAF	RARRES2
5.15e-17	0.628659	0.237	0.11	7.81e-13	myCAF	CCL11
7.87e-17	0.254748	0.45	0.289	1.19e-12	myCAF	DYNLT1
8.28e-17	0.269938	0.243	0.112	1.26e-12	myCAF	KRT17
8.49e-17	0.297168	0.796	0.645	1.29e-12	myCAF	LY6E
8.53e-17	0.259226	0.412	0.265	1.29e-12	myCAF	ATP5F1A
8.56e-17	0.412729	0.758	0.668	1.3e-12	myCAF	TUBA1A
1.95e-16	0.295125	0.364	0.224	2.96e-12	myCAF	LPP
2e-16	0.257183	0.906	0.786	3.03e-12	myCAF	DSTN
2.09e-16	0.293393	0.211	0.093	3.17e-12	myCAF	TNC
2.3e-16	0.273535	0.686	0.559	3.48e-12	myCAF	C12orf57
2.76e-16	0.275816	0.702	0.55	4.18e-12	myCAF	PDIA3
5.39e-16	0.251488	0.742	0.613	8.18e-12	myCAF	NDUFS5
9.29e-16	0.263868	0.836	0.7	1.41e-11	myCAF	SH3BGRL3
3.53e-15	0.253972	0.594	0.447	5.36e-11	myCAF	ARF1
3.56e-15	0.261323	0.612	0.462	5.39e-11	myCAF	PARK7
6.63e-13	0.454066	0.497	0.38	1.01e-08	myCAF	SPON2
2.28e-12	0.257184	0.977	0.958	3.46e-08	myCAF	LUM
2.3e-12	0.271069	0.239	0.129	3.48e-08	myCAF	TDO2
3.37e-12	0.429053	0.377	0.25	5.11e-08	myCAF	RGS16
6.73e-11	0.265168	0.497	0.375	1.02e-06	myCAF	CYTOR
2.01e-10	0.260953	0.414	0.296	3.05e-06	myCAF	FILIP1L
2.31e-09	0.551447	0.68	0.524	3.5e-05	myCAF	IGLC2
1.99e-07	0.734875	0.268	0.183	0.0030135	myCAF	MMP1
2.01e-06	0.618357	0.194	0.125	0.0304366	myCAF	MMP13
2.61e-05	0.391279	0.101	0.056	0.396288	myCAF	IGHG2
0.000122114	0.832833	0.258	0.185	1	myCAF	IGLC3
9.51e-196	3.49777	0.741	0.094	1.44e-191	Steady-state CAF	CFD
6.18e-186	2.14733	0.676	0.072	9.37e-182	Steady-state CAF	ADH1B
2.32e-169	3.40068	0.728	0.135	3.52e-165	Steady-state CAF	IGFBP6
6.95e-160	1.0588	0.537	0.045	1.05e-155	Steady-state CAF	TNXB
3.36e-156	1.63176	0.654	0.086	5.09e-152	Steady-state CAF	GPX3
8.99e-139	1.11306	0.596	0.079	1.36e-134	Steady-state CAF	SFTPC
6.98e-134	1.73913	0.701	0.14	1.06e-129	Steady-state CAF	ADIRF
1.77e-132	1.51344	0.738	0.168	2.68e-128	Steady-state CAF	LTBP4
1.49e-128	0.817988	0.472	0.046	2.26e-124	Steady-state CAF	ABCA8
1.38e-127	0.828353	0.506	0.058	2.1e-123	Steady-state CAF	NFIA
1.67e-125	1.10523	0.571	0.082	2.54e-121	Steady-state CAF	MGST1
2.64e-120	0.981741	0.457	0.047	4.01e-116	Steady-state CAF	LEPR
7.55e-118	0.648555	0.41	0.036	1.14e-113	Steady-state CAF	CHRDL1
1.13e-113	1.16116	0.534	0.079	1.72e-109	Steady-state CAF	OGN
7.52e-112	0.97624	0.38	0.031	1.14e-107	Steady-state CAF	PI16
1.58e-109	1.84071	0.762	0.23	2.4e-105	Steady-state CAF	SPARCL1
2e-109	1.72531	0.704	0.199	3.03e-105	Steady-state CAF	PLAC9
6.31e-109	0.865389	0.321	0.019	9.56e-105	Steady-state CAF	CLEC3B
2.46e-108	1.3762	0.633	0.134	3.73e-104	Steady-state CAF	KLF4
1.63e-105	2.05068	0.522	0.088	2.47e-101	Steady-state CAF	SLPI
1.96e-105	1.68976	0.698	0.199	2.98e-101	Steady-state CAF	EFEMP1
1.03e-103	2.16023	0.806	0.276	1.57e-99	Steady-state CAF	MGP
3.01e-100	0.660733	0.398	0.043	4.57e-96	Steady-state CAF	SCGB1A1
5.21e-99	2.20192	0.688	0.194	7.9e-95	Steady-state CAF	CLU
1.14e-97	0.954872	0.472	0.071	1.73e-93	Steady-state CAF	ITM2A
6.69e-97	0.995537	0.373	0.039	1.02e-92	Steady-state CAF	TSPAN8
2.74e-94	0.543366	0.284	0.018	4.16e-90	Steady-state CAF	CD34
6.06e-94	1.077	0.701	0.202	9.2e-90	Steady-state CAF	TFPI
3.64e-92	1.10209	0.574	0.128	5.52e-88	Steady-state CAF	FHL1
4.34e-88	1.56594	0.707	0.234	6.59e-84	Steady-state CAF	SELENOP
1.09e-85	0.536751	0.309	0.028	1.65e-81	Steady-state CAF	CADM3
1.07e-84	0.390728	0.262	0.017	1.63e-80	Steady-state CAF	ABLIM1
9.99e-84	1.45203	0.546	0.129	1.51e-79	Steady-state CAF	CRIP1
9.93e-83	1.49916	0.698	0.24	1.51e-78	Steady-state CAF	C3
1.2e-82	0.558241	0.346	0.04	1.82e-78	Steady-state CAF	PTGIS
6.18e-82	0.612066	0.293	0.026	9.38e-78	Steady-state CAF	PCOLCE2
2.4e-80	0.696914	0.503	0.106	3.63e-76	Steady-state CAF	NFIB
3.39e-80	2.37436	0.778	0.421	5.14e-76	Steady-state CAF	GSN
1.06e-78	1.19486	0.58	0.158	1.61e-74	Steady-state CAF	MYC
1.94e-78	1.11741	0.571	0.153	2.95e-74	Steady-state CAF	UAP1
6.66e-78	0.927592	0.543	0.131	1.01e-73	Steady-state CAF	AKAP12
1.3e-76	0.642843	0.296	0.03	1.97e-72	Steady-state CAF	SFRP1
1.09e-72	1.58471	0.568	0.161	1.65e-68	Steady-state CAF	RARRES1
1.92e-72	0.686875	0.346	0.05	2.92e-68	Steady-state CAF	SCARA5
2.57e-69	0.698141	0.549	0.145	3.9e-65	Steady-state CAF	SPTBN1
6.2e-65	1.36688	0.275	0.031	9.4e-61	Steady-state CAF	PLA2G2A
1.39e-64	0.632696	0.395	0.076	2.1e-60	Steady-state CAF	ALDH1A1
2.86e-64	0.389502	0.219	0.017	4.34e-60	Steady-state CAF	LINC01133
1.21e-63	0.715329	0.373	0.068	1.83e-59	Steady-state CAF	WISP2
6.64e-63	0.861882	0.651	0.243	1.01e-58	Steady-state CAF	CYBRD1
1.04e-62	0.955926	0.543	0.164	1.58e-58	Steady-state CAF	TXNIP
3.19e-60	0.809235	0.543	0.159	4.84e-56	Steady-state CAF	KLF2
1.37e-59	0.447769	0.343	0.059	2.08e-55	Steady-state CAF	ABI3BP
2.66e-59	0.470533	0.296	0.043	4.04e-55	Steady-state CAF	HSPB8
2.67e-59	0.407963	0.25	0.029	4.05e-55	Steady-state CAF	AOX1
4.71e-59	0.855872	0.392	0.087	7.14e-55	Steady-state CAF	ACKR3
2.76e-58	1.5058	0.719	0.395	4.18e-54	Steady-state CAF	MFAP4
1.08e-57	0.467839	0.287	0.041	1.63e-53	Steady-state CAF	INMT
1.15e-57	1.36612	0.83	0.498	1.75e-53	Steady-state CAF	ZFP36
3.59e-57	0.695731	0.997	0.993	5.44e-53	Steady-state CAF	EIF1
3.69e-57	0.434929	0.262	0.034	5.6e-53	Steady-state CAF	CKB
5.07e-57	0.748115	1	0.991	7.69e-53	Steady-state CAF	RPL21
3.75e-56	2.16019	0.935	0.766	5.69e-52	Steady-state CAF	MT2A
5.15e-56	0.368534	0.259	0.034	7.82e-52	Steady-state CAF	FXYD1
5.26e-56	0.352028	0.228	0.025	7.98e-52	Steady-state CAF	PAMR1
9.13e-55	1.25071	0.688	0.319	1.38e-50	Steady-state CAF	NR4A1
2.08e-54	1.06201	0.321	0.058	3.15e-50	Steady-state CAF	IL6
1.93e-52	1.11916	0.969	0.874	2.93e-48	Steady-state CAF	JUNB
2.69e-52	0.572824	0.414	0.105	4.08e-48	Steady-state CAF	LSP1
5.62e-52	0.47312	0.241	0.032	8.53e-48	Steady-state CAF	BCHE
1e-51	0.360818	0.281	0.046	1.52e-47	Steady-state CAF	F10
1.39e-51	1.47302	0.88	0.845	2.11e-47	Steady-state CAF	CST3
1.7e-51	0.791957	0.488	0.142	2.58e-47	Steady-state CAF	FGF7
7.4e-51	0.753093	1	0.996	1.12e-46	Steady-state CAF	RPS27
2.97e-50	0.3136	0.228	0.029	4.5e-46	Steady-state CAF	NOVA1
4.23e-50	1.53571	0.833	0.667	6.42e-46	Steady-state CAF	CCDC80
4.43e-50	0.302617	0.238	0.032	6.72e-46	Steady-state CAF	SCGB3A1
7.27e-49	0.861066	0.312	0.064	1.1e-44	Steady-state CAF	SEMA3C
3.7e-48	0.774249	0.364	0.086	5.61e-44	Steady-state CAF	TPPP3
6.33e-48	1.07982	0.769	0.403	9.6e-44	Steady-state CAF	GADD45B
9.34e-48	0.439336	0.309	0.061	1.42e-43	Steady-state CAF	GPRC5A
1.25e-47	0.396043	0.216	0.027	1.89e-43	Steady-state CAF	C16orf89
1.82e-47	0.401595	0.265	0.044	2.76e-43	Steady-state CAF	HSPB6
2.1e-47	0.88888	0.25	0.039	3.18e-43	Steady-state CAF	MT1A
8.49e-47	0.899197	0.688	0.337	1.29e-42	Steady-state CAF	ZFP36L2
5.79e-46	0.657214	0.556	0.21	8.78e-42	Steady-state CAF	CDKN1A
6.83e-46	0.456041	0.306	0.062	1.04e-41	Steady-state CAF	DHRS3
7.48e-46	0.97414	0.778	0.424	1.13e-41	Steady-state CAF	IER2
1.32e-45	0.963314	0.84	0.55	2e-41	Steady-state CAF	EGR1
1.38e-45	0.265749	0.173	0.016	2.09e-41	Steady-state CAF	ZBTB16
1.4e-45	0.287574	0.198	0.023	2.12e-41	Steady-state CAF	IL33
1.71e-45	0.402159	0.333	0.076	2.59e-41	Steady-state CAF	C1orf21
7.29e-45	0.37488	0.216	0.03	1.11e-40	Steady-state CAF	CLDN11
3.9e-44	1.66642	0.926	0.974	5.91e-40	Steady-state CAF	DCN
9.97e-44	0.33531	0.284	0.056	1.51e-39	Steady-state CAF	METTL7A
1.08e-43	0.368888	0.29	0.059	1.64e-39	Steady-state CAF	PROS1
1.34e-43	0.739584	0.623	0.283	2.04e-39	Steady-state CAF	MYADM
2.37e-43	0.268869	0.167	0.016	3.59e-39	Steady-state CAF	FAIM2
4.19e-43	0.573434	0.262	0.048	6.35e-39	Steady-state CAF	H19
9.62e-42	0.953313	0.954	0.815	1.46e-37	Steady-state CAF	FOS
1.09e-41	1.23858	0.515	0.204	1.65e-37	Steady-state CAF	APOD
1.29e-41	0.628242	0.481	0.165	1.96e-37	Steady-state CAF	MAFF
1.37e-41	0.558907	0.306	0.069	2.08e-37	Steady-state CAF	NR4A3
1.49e-41	0.622439	0.667	0.312	2.25e-37	Steady-state CAF	ESD
2.2e-41	0.265645	0.185	0.023	3.34e-37	Steady-state CAF	MATN2
8.12e-41	0.687206	1	0.998	1.23e-36	Steady-state CAF	RPL34
8.83e-41	0.472957	0.269	0.054	1.34e-36	Steady-state CAF	CREB5
1.49e-40	0.265492	0.21	0.032	2.26e-36	Steady-state CAF	CAB39L
2.25e-40	0.384982	0.352	0.092	3.42e-36	Steady-state CAF	EBF1
2.51e-40	0.399864	0.312	0.073	3.8e-36	Steady-state CAF	NPDC1
4.41e-40	0.296548	0.21	0.032	6.69e-36	Steady-state CAF	ARHGAP29
5.05e-40	0.401546	0.222	0.036	7.67e-36	Steady-state CAF	PDK4
1.01e-39	0.801781	0.787	0.474	1.53e-35	Steady-state CAF	ANXA1
2.5e-39	0.645248	0.62	0.289	3.8e-35	Steady-state CAF	NFE2L2
6.78e-39	0.710683	0.485	0.171	1.03e-34	Steady-state CAF	PRELP
6.84e-39	1.72205	0.812	0.838	1.04e-34	Steady-state CAF	FBLN1
7.79e-39	0.383593	0.343	0.092	1.18e-34	Steady-state CAF	RNASE4
1.01e-38	0.46026	0.284	0.065	1.53e-34	Steady-state CAF	ARL4D
1.64e-38	0.390535	0.309	0.073	2.48e-34	Steady-state CAF	ELN
2e-38	0.662642	0.71	0.372	3.03e-34	Steady-state CAF	SRSF5
7.67e-38	0.923908	0.623	0.331	1.16e-33	Steady-state CAF	SOD3
1.33e-37	0.401451	0.299	0.072	2.02e-33	Steady-state CAF	NR2F1
1.9e-37	0.912404	0.707	0.383	2.88e-33	Steady-state CAF	ID2
2.42e-37	0.48154	0.343	0.098	3.67e-33	Steady-state CAF	VSIR
2.85e-37	0.327978	0.191	0.029	4.32e-33	Steady-state CAF	RAMP2
2.98e-37	0.821563	0.284	0.067	4.52e-33	Steady-state CAF	HAS1
3.96e-37	0.464263	0.423	0.141	6.01e-33	Steady-state CAF	DPYSL2
1.75e-36	0.940998	0.478	0.191	2.65e-32	Steady-state CAF	NR4A2
3.21e-36	0.522316	0.432	0.151	4.87e-32	Steady-state CAF	PODN
8.9e-36	0.657671	0.389	0.126	1.35e-31	Steady-state CAF	RF00100-4
1.76e-35	0.658629	0.392	0.13	2.67e-31	Steady-state CAF	ADAMTS1
1.79e-35	0.686196	0.506	0.203	2.71e-31	Steady-state CAF	NAMPT
3.6e-35	0.713838	0.515	0.216	5.45e-31	Steady-state CAF	INTS6
9.45e-35	0.296861	0.225	0.044	1.43e-30	Steady-state CAF	NDRG2
1.39e-34	0.591405	0.978	0.956	2.11e-30	Steady-state CAF	ITM2B
3.27e-34	0.288764	0.225	0.044	4.96e-30	Steady-state CAF	USP53
1.31e-33	0.510142	0.463	0.179	1.98e-29	Steady-state CAF	EPHX1
1.32e-33	0.324671	0.269	0.065	2e-29	Steady-state CAF	GSTM5
2.32e-33	0.576742	0.429	0.152	3.51e-29	Steady-state CAF	GADD45G
2.39e-33	0.545268	0.531	0.232	3.63e-29	Steady-state CAF	GYPC
3.9e-33	1.10202	0.707	0.443	5.92e-29	Steady-state CAF	CEBPD
3.92e-33	0.442744	0.269	0.067	5.94e-29	Steady-state CAF	MEDAG
4.2e-33	0.330996	0.235	0.049	6.37e-29	Steady-state CAF	IGF1
4.32e-33	0.67214	0.358	0.115	6.56e-29	Steady-state CAF	FMO2
8.09e-33	0.354587	0.278	0.069	1.23e-28	Steady-state CAF	F3
9.22e-33	0.775883	0.654	0.354	1.4e-28	Steady-state CAF	CPE
1.62e-32	0.530928	0.497	0.214	2.46e-28	Steady-state CAF	ADD3
4.16e-32	0.406295	0.225	0.048	6.3e-28	Steady-state CAF	GPC3
1.38e-31	1.27253	0.259	0.066	2.09e-27	Steady-state CAF	MT1G
1.83e-31	0.386927	0.355	0.114	2.78e-27	Steady-state CAF	SH3BP5
3.29e-31	1.63724	0.556	0.284	4.99e-27	Steady-state CAF	MT1X
4.34e-31	0.610619	0.664	0.375	6.58e-27	Steady-state CAF	ARL6IP5
5.2e-31	0.316685	0.188	0.034	7.88e-27	Steady-state CAF	SCN7A
7.09e-31	0.305613	0.194	0.037	1.07e-26	Steady-state CAF	ZNF385A
1.64e-30	0.662684	0.623	0.334	2.49e-26	Steady-state CAF	GPNMB
2.72e-30	0.391793	0.336	0.108	4.12e-26	Steady-state CAF	CELF2
1.11e-29	0.818298	0.62	0.349	1.69e-25	Steady-state CAF	SOCS3
3.02e-29	0.407395	0.383	0.139	4.58e-25	Steady-state CAF	PBX1
3.74e-29	0.527512	0.503	0.235	5.67e-25	Steady-state CAF	APLP2
3.99e-29	0.320488	0.256	0.067	6.05e-25	Steady-state CAF	SEMA3B
5.95e-29	0.693788	0.886	0.73	9.02e-25	Steady-state CAF	S100A10
8.27e-29	0.706256	0.898	0.85	1.25e-24	Steady-state CAF	SERPING1
4.26e-28	0.538138	0.444	0.194	6.46e-24	Steady-state CAF	FBLN5
5.28e-28	0.312432	0.296	0.09	8.01e-24	Steady-state CAF	PLSCR4
5.77e-28	0.517911	0.46	0.199	8.74e-24	Steady-state CAF	GNG11
2.07e-27	0.580849	0.475	0.215	3.15e-23	Steady-state CAF	PLTP
5.23e-27	0.412333	0.423	0.169	7.93e-23	Steady-state CAF	SNHG8
6.42e-27	0.277849	0.213	0.051	9.74e-23	Steady-state CAF	PALM
8.75e-27	0.654962	0.491	0.226	1.33e-22	Steady-state CAF	BTG2
1.1e-26	0.263773	0.225	0.056	1.67e-22	Steady-state CAF	PID1
1.88e-26	0.523051	0.809	0.556	2.86e-22	Steady-state CAF	SEC62
2.55e-26	0.610051	0.713	0.415	3.87e-22	Steady-state CAF	FOSB
3.17e-26	0.376978	0.38	0.146	4.8e-22	Steady-state CAF	AMD1
4.07e-26	0.297335	0.238	0.063	6.17e-22	Steady-state CAF	COL14A1
4.95e-26	1.29007	0.352	0.138	7.51e-22	Steady-state CAF	MT1M
5.49e-26	1.04305	0.358	0.133	8.33e-22	Steady-state CAF	A2M
1.17e-25	0.287746	0.247	0.069	1.77e-21	Steady-state CAF	SMOC2
5.39e-25	0.46796	0.994	0.976	8.17e-21	Steady-state CAF	RPS25
7.13e-25	0.537527	1	0.99	1.08e-20	Steady-state CAF	RPL7
9.96e-25	0.576678	0.309	0.109	1.51e-20	Steady-state CAF	ZNF331
1.35e-24	0.45927	0.478	0.222	2.04e-20	Steady-state CAF	LITAF
1.47e-24	0.37488	0.349	0.128	2.23e-20	Steady-state CAF	CAMK2N1
1.77e-24	0.378157	0.349	0.133	2.68e-20	Steady-state CAF	CHPT1
6.55e-24	0.327941	0.309	0.108	9.94e-20	Steady-state CAF	SNHG9
6.86e-24	0.314457	0.392	0.158	1.04e-19	Steady-state CAF	RTN3
1.2e-23	0.309517	0.25	0.075	1.83e-19	Steady-state CAF	ABCA6
2.18e-23	0.734274	0.691	0.47	3.3e-19	Steady-state CAF	PNRC1
5.75e-23	0.317184	0.358	0.141	8.71e-19	Steady-state CAF	RNF13
1.04e-22	0.29803	0.238	0.071	1.58e-18	Steady-state CAF	TNFAIP2
1.08e-22	0.461652	0.438	0.212	1.64e-18	Steady-state CAF	ADI1
1.28e-22	0.322074	0.318	0.117	1.94e-18	Steady-state CAF	LTBP3
1.4e-22	0.477286	0.386	0.167	2.13e-18	Steady-state CAF	NDRG1
1.67e-22	0.452374	0.241	0.072	2.54e-18	Steady-state CAF	ANGPTL4
1.97e-22	0.505502	0.568	0.304	2.98e-18	Steady-state CAF	RHOB
2.39e-22	0.447556	0.84	0.633	3.63e-18	Steady-state CAF	TIMP3
2.47e-22	0.407615	0.373	0.158	3.74e-18	Steady-state CAF	KLF9
3.72e-22	0.390689	0.182	0.046	5.65e-18	Steady-state CAF	C17orf58
3.86e-22	0.354635	0.373	0.156	5.86e-18	Steady-state CAF	BLVRB
5.64e-22	0.521916	0.639	0.403	8.56e-18	Steady-state CAF	REXO2
5.96e-22	1.52334	0.485	0.283	9.03e-18	Steady-state CAF	MFAP5
6.84e-22	0.416096	0.997	0.977	1.04e-17	Steady-state CAF	RPS29
7.24e-22	0.314036	0.142	0.028	1.1e-17	Steady-state CAF	THBD
7.56e-22	0.462949	0.62	0.345	1.15e-17	Steady-state CAF	CCNL1
8.2e-22	0.266876	0.231	0.07	1.24e-17	Steady-state CAF	PHGDH
1.03e-21	0.388758	0.352	0.145	1.56e-17	Steady-state CAF	OAF
1.26e-21	0.367778	0.352	0.141	1.91e-17	Steady-state CAF	ALDH2
1.4e-21	0.427534	0.519	0.26	2.13e-17	Steady-state CAF	AXL
1.95e-21	0.375646	0.352	0.146	2.96e-17	Steady-state CAF	SMIM14
2.08e-21	0.516184	0.901	0.843	3.15e-17	Steady-state CAF	DDX5
2.66e-21	0.518091	0.639	0.387	4.04e-17	Steady-state CAF	RSL24D1
4.8e-21	0.362104	0.352	0.148	7.27e-17	Steady-state CAF	HIGD1A
6.96e-21	0.50413	0.818	0.652	1.06e-16	Steady-state CAF	TOMM7
1.39e-20	0.436527	0.389	0.174	2.11e-16	Steady-state CAF	ARRDC3
1.67e-20	0.310058	0.398	0.174	2.53e-16	Steady-state CAF	QSOX1
1.7e-20	0.555151	0.552	0.295	2.58e-16	Steady-state CAF	ATF3
1.72e-20	0.355863	0.444	0.198	2.62e-16	Steady-state CAF	C7
3.07e-20	0.647262	0.864	0.743	4.65e-16	Steady-state CAF	RPL17
3.96e-20	0.340064	0.398	0.18	6e-16	Steady-state CAF	HSD17B11
5.09e-20	0.353991	0.398	0.181	7.72e-16	Steady-state CAF	ANXA4
9.31e-20	0.356199	0.392	0.175	1.41e-15	Steady-state CAF	OMD
1.02e-19	0.443805	0.469	0.251	1.55e-15	Steady-state CAF	DDAH2
1.77e-19	0.252981	0.25	0.086	2.69e-15	Steady-state CAF	SAMHD1
1.85e-19	0.353962	0.466	0.234	2.8e-15	Steady-state CAF	HMGN3
2.23e-19	0.639391	0.401	0.196	3.38e-15	Steady-state CAF	THBS1
2.27e-19	0.256663	0.219	0.069	3.45e-15	Steady-state CAF	KIF22
2.37e-19	0.392839	0.364	0.161	3.6e-15	Steady-state CAF	CSRNP1
3.24e-19	0.487514	0.997	0.993	4.92e-15	Steady-state CAF	RPS28
3.96e-19	0.336879	0.491	0.255	6.01e-15	Steady-state CAF	UGP2
4.1e-19	0.310313	0.537	0.284	6.21e-15	Steady-state CAF	CAST
4.34e-19	0.374254	0.503	0.27	6.58e-15	Steady-state CAF	RBMS1
5.53e-19	0.401327	0.583	0.339	8.38e-15	Steady-state CAF	FCGRT
9e-19	0.39079	0.423	0.199	1.36e-14	Steady-state CAF	C1QTNF3
1.18e-18	0.502292	0.812	0.632	1.79e-14	Steady-state CAF	EIF3E
3.76e-18	0.383052	0.438	0.227	5.7e-14	Steady-state CAF	PRNP
4.35e-18	0.830075	0.568	0.37	6.59e-14	Steady-state CAF	CFH
4.86e-18	0.467044	0.444	0.231	7.36e-14	Steady-state CAF	SERTAD1
5.37e-18	0.3053	0.302	0.125	8.15e-14	Steady-state CAF	CHD1
1.01e-17	0.524422	0.435	0.227	1.53e-13	Steady-state CAF	DNAJB9
1.25e-17	0.728204	0.617	0.39	1.9e-13	Steady-state CAF	SELENOK
1.43e-17	0.378498	0.537	0.298	2.18e-13	Steady-state CAF	TUBB4B
1.83e-17	0.482191	0.506	0.294	2.77e-13	Steady-state CAF	ZFAND5
2.22e-17	0.379593	0.491	0.27	3.37e-13	Steady-state CAF	ARL6IP1
2.27e-17	0.901	0.463	0.265	3.44e-13	Steady-state CAF	EIF4A3
3.14e-17	0.266242	0.364	0.167	4.76e-13	Steady-state CAF	TM2D1
4.11e-17	0.427792	0.997	0.98	6.23e-13	Steady-state CAF	RPL31
4.26e-17	0.324165	0.407	0.198	6.46e-13	Steady-state CAF	LTBP1
4.32e-17	0.474273	0.67	0.47	6.54e-13	Steady-state CAF	S100A13
5.86e-17	0.401136	0.985	0.993	8.88e-13	Steady-state CAF	H3F3B
7.04e-17	0.297949	0.343	0.155	1.07e-12	Steady-state CAF	IRF2BP2
9.04e-17	0.263866	0.401	0.191	1.37e-12	Steady-state CAF	CRYAB
1.87e-16	0.336707	0.469	0.253	2.83e-12	Steady-state CAF	RBPJ
2.09e-16	0.499228	0.713	0.513	3.16e-12	Steady-state CAF	SRSF3
2.23e-16	0.384275	0.287	0.123	3.38e-12	Steady-state CAF	MAT2A
2.65e-16	0.355679	0.293	0.125	4.02e-12	Steady-state CAF	VEGFA
3.53e-16	0.531184	0.361	0.178	5.36e-12	Steady-state CAF	CREM
3.55e-16	0.372545	0.549	0.333	5.38e-12	Steady-state CAF	BZW1
6e-16	0.263298	0.37	0.175	9.11e-12	Steady-state CAF	TACC1
6.09e-16	0.308854	0.534	0.316	9.24e-12	Steady-state CAF	PCNP
6.28e-16	0.456994	0.41	0.22	9.53e-12	Steady-state CAF	IRF1
6.66e-16	0.417541	0.543	0.316	1.01e-11	Steady-state CAF	GLUL
7.96e-16	0.486688	0.731	0.537	1.21e-11	Steady-state CAF	PMP22
1.17e-15	0.300847	0.269	0.112	1.78e-11	Steady-state CAF	DBN1
1.47e-15	0.417358	0.62	0.405	2.23e-11	Steady-state CAF	SQSTM1
1.76e-15	0.258918	0.324	0.148	2.67e-11	Steady-state CAF	PGRMC2
2.24e-15	0.326001	0.549	0.329	3.4e-11	Steady-state CAF	ANAPC16
2.38e-15	0.32706	0.355	0.168	3.61e-11	Steady-state CAF	SMS
2.76e-15	0.372399	0.494	0.283	4.19e-11	Steady-state CAF	AHNAK
2.8e-15	0.317655	0.358	0.177	4.25e-11	Steady-state CAF	MIDN
3.24e-15	0.449556	0.62	0.406	4.91e-11	Steady-state CAF	JUND
3.97e-15	0.429516	0.79	0.638	6.02e-11	Steady-state CAF	CIRBP
4.46e-15	0.361761	0.559	0.34	6.77e-11	Steady-state CAF	SNHG6
4.82e-15	0.419468	0.321	0.156	7.31e-11	Steady-state CAF	CES1
5.1e-15	0.433899	0.775	0.654	7.73e-11	Steady-state CAF	RTN4
6.47e-15	0.272562	0.265	0.111	9.81e-11	Steady-state CAF	SLIT2
8.62e-15	0.427934	0.716	0.553	1.31e-10	Steady-state CAF	EIF4A2
1.18e-14	0.551474	0.596	0.395	1.79e-10	Steady-state CAF	IER3
1.61e-14	0.373234	0.747	0.539	2.45e-10	Steady-state CAF	LGALS3
1.71e-14	0.269038	0.284	0.126	2.59e-10	Steady-state CAF	TOB1
2.06e-14	0.321297	0.506	0.303	3.13e-10	Steady-state CAF	SBDS
2.35e-14	0.301899	0.509	0.297	3.57e-10	Steady-state CAF	EIF3L
4.62e-14	0.330135	1	0.993	7.01e-10	Steady-state CAF	RPS8
6.95e-14	0.277293	0.346	0.173	1.05e-09	Steady-state CAF	SGCE
7.36e-14	0.252308	0.34	0.165	1.12e-09	Steady-state CAF	PLPP1
8.97e-14	0.270002	0.157	0.051	1.36e-09	Steady-state CAF	ALDH1A3
9.74e-14	0.339577	0.29	0.135	1.48e-09	Steady-state CAF	HAS2
1.83e-13	0.251582	0.284	0.131	2.77e-09	Steady-state CAF	TOB2
2.07e-13	0.304886	0.33	0.165	3.14e-09	Steady-state CAF	CYGB
2.27e-13	0.337617	0.556	0.354	3.44e-09	Steady-state CAF	NDUFB1
2.56e-13	0.598315	0.657	0.477	3.88e-09	Steady-state CAF	ZFAS1
2.58e-13	0.455675	0.91	0.849	3.91e-09	Steady-state CAF	S100A4
3.07e-13	0.276139	0.522	0.317	4.65e-09	Steady-state CAF	NDFIP1
3.69e-13	0.253649	0.29	0.135	5.59e-09	Steady-state CAF	SMARCA2
5.24e-13	0.277055	0.491	0.288	7.94e-09	Steady-state CAF	EIF1B
6.41e-13	0.352217	0.454	0.265	9.72e-09	Steady-state CAF	BICC1
8.35e-13	0.254763	0.346	0.178	1.27e-08	Steady-state CAF	SRSF6
8.51e-13	0.395179	0.997	0.97	1.29e-08	Steady-state CAF	RPL39
8.88e-13	0.314486	0.34	0.175	1.35e-08	Steady-state CAF	SCPEP1
9e-13	0.260444	0.327	0.164	1.36e-08	Steady-state CAF	HEXIM1
9.01e-13	0.328346	0.426	0.254	1.37e-08	Steady-state CAF	EIF1AX
1.07e-12	0.2715	0.154	0.051	1.62e-08	Steady-state CAF	CD14
1.18e-12	0.276261	0.414	0.23	1.79e-08	Steady-state CAF	CD47
1.27e-12	0.352148	0.488	0.294	1.93e-08	Steady-state CAF	PPP1CB
1.34e-12	0.414314	0.673	0.502	2.03e-08	Steady-state CAF	YBX3
1.35e-12	0.874519	0.364	0.204	2.05e-08	Steady-state CAF	SFRP4
1.35e-12	0.274686	0.278	0.131	2.05e-08	Steady-state CAF	ZC3H12A
1.62e-12	0.362492	0.917	0.905	2.46e-08	Steady-state CAF	RPL22
1.91e-12	0.394077	0.642	0.464	2.89e-08	Steady-state CAF	SDCBP
2.21e-12	0.25674	0.235	0.103	3.35e-08	Steady-state CAF	GAS7
2.24e-12	0.301074	0.352	0.19	3.4e-08	Steady-state CAF	CPQ
3.52e-12	0.319082	0.741	0.545	5.34e-08	Steady-state CAF	UBE2D3
3.85e-12	0.381575	0.377	0.218	5.84e-08	Steady-state CAF	KLF10
6.78e-12	0.275486	0.395	0.225	1.03e-07	Steady-state CAF	TCEA1
7.73e-12	0.256352	0.265	0.125	1.17e-07	Steady-state CAF	FSTL3
9.28e-12	0.392103	1	0.991	1.41e-07	Steady-state CAF	RPL35A
1.28e-11	0.3055	0.438	0.259	1.93e-07	Steady-state CAF	LIMA1
1.66e-11	0.29003	0.475	0.295	2.52e-07	Steady-state CAF	VAMP2
1.69e-11	0.603414	0.478	0.302	2.57e-07	Steady-state CAF	RGS2
2.02e-11	0.308141	0.633	0.434	3.07e-07	Steady-state CAF	ATP5MD
2.29e-11	0.256927	0.327	0.174	3.47e-07	Steady-state CAF	GLUD1
2.37e-11	0.325922	1	0.994	3.59e-07	Steady-state CAF	RPS15A
2.89e-11	0.311813	0.336	0.184	4.38e-07	Steady-state CAF	GABARAPL1
3.17e-11	0.335682	1	1	4.81e-07	Steady-state CAF	RPL41
3.51e-11	0.262168	0.312	0.164	5.32e-07	Steady-state CAF	AC113935.1
3.64e-11	0.253265	0.497	0.308	5.51e-07	Steady-state CAF	UBE2B
3.65e-11	0.310604	0.377	0.221	5.54e-07	Steady-state CAF	UGDH
3.81e-11	0.315009	0.438	0.268	5.78e-07	Steady-state CAF	LHFPL6
3.91e-11	0.270171	0.386	0.221	5.93e-07	Steady-state CAF	GSTM3
5.29e-11	0.41542	0.515	0.341	8.02e-07	Steady-state CAF	CTSL
5.34e-11	0.572407	0.299	0.161	8.1e-07	Steady-state CAF	BNIP3
5.49e-11	0.290694	0.552	0.368	8.32e-07	Steady-state CAF	TSPAN4
5.97e-11	0.293209	0.907	0.82	9.06e-07	Steady-state CAF	DUSP1
1.06e-10	0.259657	0.182	0.075	1.61e-06	Steady-state CAF	TCF21
1.26e-10	0.278401	0.605	0.419	1.92e-06	Steady-state CAF	TMBIM4
1.94e-10	0.566886	0.491	0.326	2.94e-06	Steady-state CAF	CD55
2.13e-10	0.322294	0.914	0.983	3.23e-06	Steady-state CAF	MT-RNR2
2.6e-10	0.724264	0.722	0.579	3.95e-06	Steady-state CAF	CYR61
2.77e-10	0.291426	0.37	0.215	4.2e-06	Steady-state CAF	SLC3A2
2.86e-10	0.290916	0.83	0.709	4.34e-06	Steady-state CAF	TMEM59
3.04e-10	0.332186	0.951	0.93	4.61e-06	Steady-state CAF	RPL38
4.93e-10	0.255649	0.333	0.189	7.48e-06	Steady-state CAF	SNHG7
5.13e-10	0.271537	0.608	0.424	7.79e-06	Steady-state CAF	YWHAE
5.14e-10	0.369258	0.994	0.986	7.8e-06	Steady-state CAF	S100A6
7.08e-10	0.296753	1	0.982	1.07e-05	Steady-state CAF	RPS13
8.52e-10	0.331921	0.299	0.166	1.29e-05	Steady-state CAF	CITED2
1.04e-09	0.425568	0.284	0.153	1.57e-05	Steady-state CAF	PLIN2
1.32e-09	0.386264	0.451	0.288	2e-05	Steady-state CAF	DPT
1.51e-09	0.286623	0.509	0.343	2.29e-05	Steady-state CAF	SRSF7
1.67e-09	0.303165	0.574	0.411	2.53e-05	Steady-state CAF	ST13
1.9e-09	0.36146	0.818	0.734	2.88e-05	Steady-state CAF	TAGLN2
1.98e-09	0.454928	0.454	0.303	3.01e-05	Steady-state CAF	BNIP3L
2.31e-09	0.295418	0.623	0.474	3.5e-05	Steady-state CAF	NOP53
2.69e-09	0.304502	0.596	0.432	4.08e-05	Steady-state CAF	MCL1
2.99e-09	0.266054	0.404	0.258	4.53e-05	Steady-state CAF	FGFR1
3.34e-09	0.293534	0.855	0.776	5.06e-05	Steady-state CAF	RPS21
3.76e-09	0.348475	0.944	0.953	5.7e-05	Steady-state CAF	LAPTM4A
4.49e-09	0.255371	0.432	0.271	6.8e-05	Steady-state CAF	COX7A1
4.83e-09	0.255975	0.645	0.483	7.33e-05	Steady-state CAF	HNRNPA0
5.17e-09	0.261914	0.457	0.31	7.85e-05	Steady-state CAF	CHMP5
6.08e-09	0.52455	0.469	0.333	9.23e-05	Steady-state CAF	ATP1B3
6.98e-09	0.284417	0.753	0.632	0.000105879	Steady-state CAF	PPDPF
8.78e-09	0.567094	0.694	0.582	0.000133118	Steady-state CAF	GAS5
1.37e-08	0.401402	0.605	0.453	0.000207545	Steady-state CAF	BTG1
1.38e-08	0.494458	0.623	0.499	0.000208775	Steady-state CAF	HSPE1
1.6e-08	0.330416	0.991	0.987	0.000241915	Steady-state CAF	RPL36
1.72e-08	0.261827	0.614	0.475	0.000261164	Steady-state CAF	SOD1
2.68e-08	0.344154	0.966	0.918	0.000406161	Steady-state CAF	RPS17
3.15e-08	0.26263	0.478	0.329	0.000478345	Steady-state CAF	ELOC
3.24e-08	0.443191	0.994	0.99	0.000491151	Steady-state CAF	RPL26
3.66e-08	0.268735	0.691	0.545	0.000554635	Steady-state CAF	COMMD6
4.24e-08	0.383609	0.432	0.295	0.000643757	Steady-state CAF	CRISPLD2
4.53e-08	0.343127	0.698	0.572	0.00068678	Steady-state CAF	NUPR1
4.84e-08	0.354001	0.864	0.794	0.000734173	Steady-state CAF	DNAJB1
4.88e-08	0.250183	0.485	0.335	0.000740142	Steady-state CAF	SCP2
8.61e-08	0.296271	1	0.987	0.00130573	Steady-state CAF	RPL37A
8.73e-08	0.298381	0.846	0.824	0.00132347	Steady-state CAF	PSAP
1.13e-07	0.265792	0.361	0.229	0.00171852	Steady-state CAF	PLPP3
1.79e-07	0.26459	0.176	0.086	0.00271825	Steady-state CAF	MT1L
2.15e-07	0.269661	0.633	0.495	0.0032653	Steady-state CAF	SAP18
2.52e-07	0.279645	0.62	0.473	0.00381869	Steady-state CAF	HMGN2
2.76e-07	0.269439	0.472	0.33	0.00418073	Steady-state CAF	CD44
2.84e-07	0.259645	0.222	0.124	0.00430833	Steady-state CAF	TSKU
2.85e-07	0.250253	0.54	0.398	0.00432162	Steady-state CAF	CD81
8.2e-07	0.771119	0.29	0.187	0.012442	Steady-state CAF	CXCL14
9.36e-07	0.342418	0.843	0.817	0.0141903	Steady-state CAF	LDHA
1.1e-06	0.260083	0.997	0.995	0.0166531	Steady-state CAF	RPL32
1.59e-06	0.278665	0.688	0.589	0.0241882	Steady-state CAF	POLR2L
2.57e-06	0.262285	0.79	0.714	0.0389662	Steady-state CAF	NFKBIA
8.01e-06	0.292965	0.883	0.89	0.121437	Steady-state CAF	HSP90AB1
1.2e-05	0.251482	0.981	0.977	0.182362	Steady-state CAF	UBC
3.27e-05	0.278392	0.92	0.918	0.495368	Steady-state CAF	C1R
0.000106874	0.734708	0.432	0.354	1	Steady-state CAF	FBN1
0.000162624	0.265342	0.901	0.888	1	Steady-state CAF	RPL36A
0.000243885	0.365441	0.682	0.643	1	Steady-state CAF	MEG3
0.000254937	0.523958	0.448	0.375	1	Steady-state CAF	CYCS
0.000357183	0.998762	0.346	0.272	1	Steady-state CAF	PTGDS
0.00044551	0.364952	0.315	0.216	1	Steady-state CAF	CXCL2
0.00357273	0.809396	0.497	0.454	1	Steady-state CAF	MT1E

## Sheet: Table S2
	Table S2. Clinicopathological characteristics of patients.
	Characteristics	All patients (n=20)
	Age, years
	Median	61.5
	Range	50-74
	Gender, n (%)
	Male	16 (80.0)
	Female	4 (20.0)
	Clinical Stage, n (%)
	ⅢA	9 (45.0)
	ⅢB	11 (55.0)
	Smoking status, n (%)
	Current	9 (45.0)
	Former	8 (40.0)
	Never	3 (15.0)
	Histogogy, n (%)
	LUAD	9 (45.0)
	LUSC	11 (55.0)
	Pathological response, n (%)
	MPR	12 (60.0)
	non-MPR	8 (40.0)
	Adjuvant therapy, n (%)
	Yes	12 (60.0)
	No	8 (40.0)

## Sheet: Table S3
Table S3. DEGs of MPR and non-MPR patients from pre-treatment biopsies.
gene	baseMean	log2FoldChange	lfcSE	stat	pvalue	padj
NDRG1	46799.7	3.02327	0.631007	4.79118	1.65805e-06	0.000774652
FOSB	5871.92	-3.74503	0.782127	-4.78826	1.68233e-06	0.000774652
SFTPC	3197.81	-7.64617	2.04745	-3.73448	0.000188103	0.026903
VEGFA	23437.1	1.84091	0.451008	4.08176	4.46963e-05	0.00965406
SLC2A1	19365	2.51633	0.723269	3.4791	0.000503092	0.048707
TPI1	9649.21	1.49339	0.422281	3.53648	0.000405493	0.0427671
S100A9	7474.05	3.47194	0.964523	3.59965	0.000318646	0.0369063
SEMA4B	8625.49	1.5386	0.429125	3.58544	0.000336512	0.0387379
FABP5	5479.61	3.72354	0.941293	3.95578	7.62869e-05	0.0144022
MFAP4	1149.68	-1.2441	0.358041	-3.47474	0.00051134	0.049003
DDIT4	3964.36	1.87239	0.419187	4.46671	7.94323e-06	0.00277704
FAM83A	3233.52	2.24352	0.565939	3.96425	7.36272e-05	0.0141838
AACS	2898.59	1.1746	0.285224	4.11816	3.81913e-05	0.00912676
BOP1	2873.54	1.37953	0.354179	3.89501	9.81941e-05	0.01655
VGLL3	1241.04	-1.98103	0.418327	-4.73561	2.18396e-06	0.000916245
EGLN3	2857.65	2.26517	0.615428	3.68064	0.000232648	0.0307144
PLAT	1778.8	-1.82771	0.525607	-3.47734	0.000506419	0.048779
VSTM4	999.324	-1.25741	0.335947	-3.74288	0.000181923	0.0266243
MTMR9	1106.02	-1.10214	0.31606	-3.48713	0.000488231	0.047871
ETV1	538.726	-1.60042	0.357728	-4.47386	7.68208e-06	0.00273642
NAV3	714.789	-2.1174	0.518947	-4.08018	4.50001e-05	0.00965406
C9orf72	668.571	-1.61482	0.452096	-3.57185	0.00035447	0.0400721
PLXNA4	957.626	-1.64522	0.451302	-3.64551	0.000266867	0.0335583
IKZF4	997.389	-1.38786	0.392166	-3.53895	0.000401717	0.0426068
CARF	813.079	-1.25723	0.34081	-3.68894	0.000225189	0.029957
PCDH9	730.282	-2.70352	0.750069	-3.60436	0.000312928	0.0369063
HHIP	548.827	-2.9394	0.742615	-3.95817	7.55267e-05	0.0144022
NTRK3	628.914	-2.55029	0.720396	-3.54013	0.000399935	0.0426068
CD69	342.571	-4.36993	1.08311	-4.03462	5.46902e-05	0.0111021
AASDHPPT	666.302	-1.1723	0.331242	-3.53912	0.000401469	0.0426068
DLG2	443.194	-2.17357	0.493712	-4.4025	1.07008e-05	0.00336702
RECK	448.718	-1.44152	0.337688	-4.26879	1.9654e-05	0.00515343
EPM2A	1077.16	-2.22699	0.607862	-3.66365	0.000248647	0.0321521
APH1B	472.863	-1.61825	0.368322	-4.39359	1.11494e-05	0.00337977
ZNF792	764.005	-1.4021	0.389163	-3.60286	0.000314738	0.0369063
PAQR8	530.258	-1.32865	0.368619	-3.60439	0.000312889	0.0369063
ZNF585A	589.628	-1.42189	0.40325	-3.52608	0.000421764	0.0434107
PKNOX2	283.177	-2.19106	0.561426	-3.90268	9.51353e-05	0.0164776
PRG4	263.656	-2.34762	0.608609	-3.85735	0.000114622	0.0184953
BBS4	509.179	-1.20355	0.319469	-3.76734	0.000164995	0.025287
ADAM22	571.814	-1.94532	0.475253	-4.09323	4.25397e-05	0.00963086
CASP14	142.937	8.35836	2.2107	3.78086	0.000156287	0.0243846
CCDC144A	335.96	-2.08245	0.571738	-3.64232	0.000270187	0.0335583
SH3TC2	745.347	-2.62417	0.624035	-4.20516	2.60897e-05	0.00648088
ZNF570	414.213	-1.3047	0.313914	-4.15624	3.23529e-05	0.00793235
CFTR	422.774	-3.50404	0.982313	-3.56713	0.000360909	0.0403172
PRTG	273.282	-2.4697	0.610868	-4.04294	5.27853e-05	0.0110726
ZNF677	422.679	-2.22545	0.590982	-3.76569	0.000166089	0.025287
STX8	436.401	-1.80243	0.509895	-3.53492	0.000407905	0.0427825
KCNC1	545.837	-2.19265	0.618944	-3.54257	0.000396248	0.0426068
CHRNA7	563.006	-2.22672	0.626625	-3.55351	0.000380128	0.0418412
NXPH3	293.524	-1.67756	0.464479	-3.61171	0.000304189	0.0368127
FGF13	400.451	-2.95114	0.662031	-4.4577	8.28428e-06	0.00279284
GPR22	281.763	-1.43038	0.407891	-3.50677	0.000453588	0.0453084
ZNF727	520.286	-3.39064	0.798074	-4.24853	2.15178e-05	0.00556486
ADGRB3	243.244	-2.16693	0.572278	-3.7865	0.000152783	0.0240366
ASXL3	350.8	-4.15683	0.791942	-5.2489	1.53006e-07	0.000106985
GRIN3A	354.97	-2.2078	0.621431	-3.55277	0.0003812	0.0418412
ATP8A2	366.24	-3.15227	0.569854	-5.53171	3.17126e-08	2.60306e-05
WDR17	221.132	-2.53612	0.67505	-3.75694	0.000172006	0.0259784
NKAIN3	646.544	-3.77562	0.968573	-3.89813	9.69388e-05	0.01655
ABCC8	251.715	-3.81637	0.848333	-4.49867	6.83812e-06	0.00250463
HRG	277.587	-5.7068	1.26908	-4.49679	6.8987e-06	0.00250463
TRPM3	382.093	-4.21616	0.892007	-4.7266	2.28314e-06	0.000937029
NECAB1	287.824	-5.60308	1.14717	-4.88426	1.0382e-06	0.000540917
RPL36A-HNRNPH2	23.283	22.0882	3.03182	7.28546	3.2058e-13	3.36235e-10
IGFL1	265.357	7.24603	1.64944	4.39303	1.11779e-05	0.00337977
CACNA1E	342.882	-2.50279	0.713398	-3.50827	0.00045103	0.0452925
FMN2	363.876	-3.38614	0.828095	-4.08907	4.33113e-05	0.00963086
CSMD3	375.783	-3.1448	0.769127	-4.0888	4.33616e-05	0.00963086
MUC19	491.947	-4.61417	0.829428	-5.56307	2.65071e-08	2.27467e-05
CCDC168	465.644	-4.07632	0.949468	-4.29327	1.76064e-05	0.00474844
LHX9	167.888	-4.60137	1.1404	-4.03489	5.46282e-05	0.0111021
UNC80	348.778	-3.84905	1.02063	-3.77124	0.000162437	0.0251365
MIR9-1HG	354.704	-3.39165	0.905659	-3.74495	0.000180428	0.0266243
MAGEA6	198.082	10.2378	2.29585	4.45925	8.22487e-06	0.00279284
MYT1L	241.337	-4.85263	1.10089	-4.40792	1.04367e-05	0.00333958
NLGN1	218.272	-2.91846	0.788594	-3.70084	0.000214888	0.0289777
AK5	272.87	-2.94756	0.846393	-3.4825	0.000496756	0.0483416
TMEM132D	215.121	-4.14189	0.8571	-4.83245	1.3486e-06	0.000652826
ZNF578	279.635	-2.84495	0.757773	-3.75436	0.000173788	0.0260393
ST8SIA5	393.104	-3.2827	0.902816	-3.63607	0.000276825	0.0341581
RBFOX1	308.62	-4.0821	0.899024	-4.54059	5.60964e-06	0.00211809
UNC79	164.878	-2.72508	0.773018	-3.52524	0.000423093	0.0434107
OPRM1	261.108	-5.07417	1.03976	-4.88014	1.06012e-06	0.000540917
SV2C	294.417	-4.4651	1.01685	-4.39109	1.12784e-05	0.00337977
PCDH20	102.003	9.38635	2.1489	4.36797	1.25405e-05	0.00369926
NPAP1	185.94	-3.29493	0.893227	-3.68879	0.000225324	0.029957
EDN2	140.212	5.59871	1.51141	3.7043	0.000211979	0.028791
DCANP1	117.586	-3.30727	0.923258	-3.58217	0.000340752	0.0389882
PRMT8	242.322	-3.65915	1.00125	-3.65459	0.000257589	0.0328583
CTNNA3	399.71	-4.91879	0.980202	-5.01815	5.21728e-07	0.000317732
OR2A5	191.171	-5.61967	1.47024	-3.82228	0.000132226	0.0209772
TMEM74	192.043	-3.77088	0.97704	-3.85949	0.000113624	0.0184923
SRRM4	237.473	-3.48054	0.935616	-3.72005	0.000199182	0.0278545
AMER2	176.839	-4.52359	1.05357	-4.29358	1.75813e-05	0.00474844
LRRC63	263.784	-4.05854	1.03234	-3.9314	8.44509e-05	0.0154791
GABRG2	379.001	-4.64322	1.08315	-4.28676	1.81298e-05	0.00482074
PAQR9	199.086	-4.93253	1.25212	-3.93935	8.17022e-05	0.0152718
ASTN1	129.481	-4.39895	1.13652	-3.87054	0.000108593	0.0178272
OR5A2	203.87	-6.77398	1.64608	-4.11523	3.86798e-05	0.00912794
CRB1	178.537	-5.14224	1.32093	-3.89288	9.90597e-05	0.01655
EIF2S3B	121.054	-1.90615	0.545254	-3.4959	0.000472469	0.0467002
DPYS	98.4197	-4.80136	1.22963	-3.90472	9.43356e-05	0.0164776
PCK1	137.845	-4.03823	1.14735	-3.5196	0.00043219	0.0441044
CNTN5	141.32	-3.61105	0.894743	-4.03585	5.4405e-05	0.0111021
TCN1	72.4802	7.35716	2.0033	3.67253	0.000240161	0.0314861
BMP10	187.523	-7.62612	1.83996	-4.14473	3.4022e-05	0.00823464
GADL1	123.795	-6.63214	1.63065	-4.06718	4.75853e-05	0.010094
SLC12A1	217.707	-5.59989	1.3996	-4.00105	6.30608e-05	0.0124013
ZNF804B	216.058	-7.66268	1.63199	-4.6953	2.66212e-06	0.00106932
UNC5D	268.091	-5.93634	1.19999	-4.94698	7.53753e-07	0.000406574
HTR2A	79.0744	-6.1605	1.50792	-4.08544	4.39936e-05	0.00965406
XKR7	226.052	-4.40667	1.07209	-4.11036	3.95039e-05	0.00920734
MAGEA1	12.3336	21.2023	3.03247	6.99176	2.71449e-12	2.69721e-09
MYPN	168.529	-3.78308	1.06821	-3.54152	0.000397828	0.0426068
OR5AN1	23.9922	-4.42835	1.10964	-3.9908	6.58519e-05	0.0128167
GRID2	208.771	-5.89392	1.18046	-4.99289	5.9481e-07	0.000340285
GOLGA6D	177.324	-4.93046	0.931776	-5.29147	1.21337e-07	8.81048e-05
ZNF492	98.5016	-5.15791	1.37966	-3.73853	0.000185096	0.026675
G6PC1	115.878	-7.65804	2.06483	-3.7088	0.000208245	0.0285012
OR11G2	203.918	-5.05019	1.04284	-4.84273	1.28065e-06	0.000636249
KLK2	165.372	-4.78108	1.31663	-3.63129	0.000282005	0.0345713
PAPOLB	98.7496	-4.10159	1.14672	-3.57679	0.00034784	0.0395595
SVOP	137.242	-4.0074	1.13941	-3.51709	0.000436313	0.0442857
PWWP4	53.9962	-4.69601	1.31541	-3.56999	0.000356988	0.0401166
BEST3	199.536	-5.38316	1.08802	-4.94769	7.51008e-07	0.000406574
SPATA31E1	118.863	-4.638	1.31455	-3.52821	0.000418385	0.0434107
OR14J1	95.0994	-5.03693	1.25771	-4.00485	6.20568e-05	0.0123323
GOLGA8G	147.011	-4.06888	0.966721	-4.20895	2.56555e-05	0.00645799
CALCR	184.098	-5.30429	1.45296	-3.65069	0.00026154	0.0331384
PAEP	20.2384	21.8943	2.85877	7.65864	1.87912e-14	2.08681e-11
SAG	129.185	-4.28097	1.14331	-3.74438	0.000180841	0.0266243
KCNG4	245.338	-6.61125	1.80758	-3.6575	0.000254683	0.0327085
OR14L1P	71.6964	-6.01429	1.68795	-3.56307	0.000366536	0.040705
GCM2	101.514	-3.9519	1.00736	-3.92303	8.74412e-05	0.0158731
HTR4	160.835	-4.86725	1.39603	-3.4865	0.000489385	0.047871
PRLHR	29.4044	-4.8147	1.31373	-3.6649	0.000247439	0.0321521
SSTR4	117.804	-5.88391	1.23402	-4.76809	1.85984e-06	0.000816558
OR8A1	112.543	-7.60452	1.45807	-5.21548	1.83341e-07	0.000123618
C13orf42	240.365	-8.48328	1.90628	-4.45019	8.5795e-06	0.00284162
WDR87	158.936	-6.18913	1.30347	-4.74819	2.05242e-06	0.00088063
OR2L2	123.623	-4.4596	1.08896	-4.09527	4.2168e-05	0.00963086
TNP2	79.0864	-7.12474	1.82899	-3.89544	9.8021e-05	0.01655
BOD1L2	34.8016	-7.4553	1.72184	-4.32986	1.49206e-05	0.00433364
OR7G2	107.536	-7.09668	1.81441	-3.91129	9.1805e-05	0.0163508
OR11H4	94.5223	-6.32787	1.4665	-4.31496	1.59632e-05	0.0045662
IL36A	4.40796	19.7761	3.03493	6.51617	7.21263e-11	6.48415e-08
FRG2B	80.0225	-5.54112	1.04468	-5.30413	1.13212e-07	8.54933e-05
NEUROD4	151.299	-26.9481	3.00178	-8.97738	2.77279e-19	1.10822e-15
OR11H6	93.2537	-7.67665	2.06991	-3.70869	0.000208335	0.0285012
RD3	95.4459	-6.63031	1.82871	-3.62567	0.000288212	0.0351043
GJA10	37.9926	-6.53427	1.84571	-3.54024	0.000399764	0.0426068
KLK3	57.7929	-24.7553	3.00219	-8.24575	1.64123e-16	2.58207e-13
DRD3	23.0686	-24.3877	3.00319	-8.1206	4.63881e-16	6.73662e-13
OR7D2	43.616	-3.88452	0.964973	-4.02552	5.68494e-05	0.0114176
C16orf82	61.5022	-8.17446	1.61714	-5.0549	4.30621e-07	0.00027099
OR8G1	79.7614	-9.32477	2.17052	-4.29611	1.73825e-05	0.00474844
ANTXRL	100.012	-26.391	2.78539	-9.47483	2.67205e-21	2.52228e-17
IL36B	6.28323	20.2514	3.03379	6.67527	2.46774e-11	2.32942e-08
CENPVL3	67.4272	-7.06112	1.83335	-3.85149	0.000117402	0.0187834
OR5D13	143.668	-10.0792	2.2676	-4.44488	8.79395e-06	0.00286243
KRTAP4-12	92.8861	-9.36117	2.03077	-4.60967	4.03315e-06	0.00155392
KRTAP5-10	74.4213	-4.70629	1.263	-3.72628	0.000194326	0.0273782
FAM9B	45.8376	-9.41465	2.66898	-3.52743	0.000419613	0.0434107
ASCL4	120.924	-5.63413	1.44	-3.91259	9.13132e-05	0.0163508
TOPAZ1	133.587	-26.7755	3.00181	-8.91979	4.67164e-19	1.25994e-15
RGR	34.0406	-23.6513	3.00265	-7.8768	3.35859e-15	3.96293e-12
PRAMEF12	141.886	-26.8691	3.00179	-8.95102	3.52209e-19	1.10822e-15
NLRP8	83.2215	-26.1389	2.83271	-9.22753	2.76957e-20	1.74289e-16
RTP2	108.739	-26.5049	2.7157	-9.75987	1.67372e-22	3.15981e-18
USP17L17	99.8394	-6.54046	1.36906	-4.77734	1.77632e-06	0.000798457
OR2J3	93.8232	-9.57547	1.79574	-5.33233	9.6963e-08	7.62735e-05
OR10J5	83.6839	-10.319	2.06174	-5.00499	5.58652e-07	0.000329587
POU4F3	100.24	-6.81161	1.88862	-3.60666	0.000310169	0.0369063
GCG	40.4345	-25.1527	3.00247	-8.37734	5.4136e-17	9.29121e-14
AIPL1	114.66	-8.42453	2.25244	-3.74018	0.00018389	0.026675
OR4N5	89.3667	-25.174	3.00195	-8.38587	5.03534e-17	9.29121e-14
OR7G1	90.0514	-10.3855	2.95672	-3.5125	0.000443912	0.0448161
KRTAP13-3	101.529	-11.633	2.26022	-5.14684	2.64906e-07	0.000172454
OR4D10	60.6519	-10.4094	3.00216	-3.46731	0.000525695	0.0498723
OR5AC2	64.7551	-10.2396	2.42322	-4.22563	2.38276e-05	0.00607895
BHLHE23	46.3701	-7.43255	1.59837	-4.65007	3.31822e-06	0.0013051
CT45A3	19.734	-24.1681	3.00347	-8.04674	8.50312e-16	1.14665e-12
FNDC7	57.8327	-25.6369	2.94868	-8.69438	3.48717e-18	8.22929e-15
ATXN3L	72.2458	-8.53798	2.29085	-3.727	0.000193773	0.0273782
OR52E8	71.8548	-25.9278	2.89163	-8.9665	3.06076e-19	1.10822e-15
TP53TG3D	17.6027	-24.0184	3.0037	-7.99626	1.28252e-15	1.61418e-12
SSU72P5	27.2115	-7.18473	2.05372	-3.4984	0.000468053	0.0465073
PRAMEF11	62.9075	-25.1532	3.00213	-8.37843	5.36396e-17	9.29121e-14
CETN1	34.2285	-6.93666	1.86592	-3.71756	0.000201156	0.0279238
IFNA4	46.8981	-7.4508	2.14757	-3.4694	0.000521619	0.0497356
USP17L13	24.0204	-6.49935	1.65175	-3.93484	8.32533e-05	0.0154092
USP17L15	27.1928	-6.5141	1.68075	-3.87571	0.000106316	0.0176064
ATOH1	35.0186	-7.05908	1.64139	-4.30067	1.70282e-05	0.00474844

## Sheet: Table S4
Table S4. DEGs of MPR and non-MPR patients from post-treatment tissues.
gene	baseMean	log2FoldChange	lfcSE	stat	pvalue	padj
KRT5	12709.8	-4.9078	1.51332	3.24307	0.00118248	0.0225126
KRT6A	16744.8	-7.98155	1.95237	4.08814	4.34851e-05	0.00277184
KRT17	15482.9	-4.28739	1.152	3.72168	0.000197904	0.00718085
DSP	17533.2	-4.01588	0.658221	6.10111	1.05334e-09	1.66083e-06
SPTBN1	54275.1	1.21744	0.252223	-4.82683	1.38725e-06	0.000261527
COL7A1	8091.58	-2.30016	0.639037	3.59941	0.000318942	0.00974971
TNS1	55757.5	1.28233	0.339724	-3.77462	0.000160251	0.00632454
AHNAK2	11105.9	-1.60054	0.507662	3.15276	0.00161735	0.0277735
KRT16	3351.83	-5.11199	1.77194	2.88497	0.00391449	0.0481169
EGFR	15108.8	-1.97958	0.543585	3.64171	0.00027083	0.00872894
FOSB	57328.7	2.41791	0.541501	-4.4652	7.99932e-06	0.000867817
PKP1	6632.07	-5.40158	0.980983	5.5063	3.66464e-08	2.05031e-05
VWF	38763.6	1.55194	0.339853	-4.56651	4.95913e-06	0.000641874
LMNA	30615.7	1.24504	0.340018	-3.66169	0.000250553	0.00834086
SYNE1	40662.2	1.14953	0.384698	-2.98814	0.00280679	0.0387588
FOS	45226.1	1.85791	0.370118	-5.01978	5.17316e-07	0.000131946
JUP	9954.73	-2.04511	0.488	4.19081	2.77965e-05	0.00205324
ZFP36	39585.3	1.37711	0.36591	-3.76352	0.000167536	0.00647161
TIMP3	34077.7	1.0096	0.32416	-3.1145	0.00184254	0.0300417
EGR1	39557.3	1.40155	0.341921	-4.09903	4.14882e-05	0.00271574
SDC1	9885.04	-2.03517	0.382636	5.31881	1.04447e-07	4.05872e-05
EPAS1	33603.9	1.43702	0.36943	-3.88983	0.000100313	0.00477973
ENO1	12773.2	-1.11831	0.238472	4.68949	2.73892e-06	0.000431852
ALDOA	13194.6	-1.00051	0.297825	3.3594	0.00078111	0.0173167
ITGB4	6214.58	-1.68798	0.50064	3.37164	0.00074721	0.0168965
MYH11	28717.2	1.57404	0.460013	-3.42174	0.000622218	0.0149885
SLC2A1	3698.76	-1.93099	0.486483	3.96929	7.20862e-05	0.0038949
NR4A1	30459.5	1.83503	0.372352	-4.92821	8.29855e-07	0.000184526
ABCC1	11808.8	-1.1583	0.353258	3.27891	0.00104207	0.0210404
PERP	6881.46	-3.80647	0.650928	5.84775	4.98267e-09	4.54839e-06
MXRA5	13696.4	-1.45105	0.493604	2.9397	0.00328526	0.0428009
NECTIN1	3989.66	-2.64376	0.497198	5.31732	1.05306e-07	4.05872e-05
FAT2	4760.41	-2.7996	0.698545	4.00775	6.1299e-05	0.00342516
JUN	19320.4	1.34433	0.289479	-4.64397	3.41775e-06	0.000506645
TNXB	25950.8	1.7842	0.495336	-3.60201	0.000315772	0.00972779
HSPB1	8317.62	-1.39985	0.481011	2.91021	0.00361182	0.0454267
DUSP1	25637.5	1.81425	0.325078	-5.58097	2.3918e-08	1.48155e-05
KLF6	21133.9	1.43883	0.271851	-5.29273	1.20504e-07	4.3542e-05
JUND	17100.1	1.07875	0.283996	-3.79847	0.000145591	0.00595551
MYO15B	18294.8	1.07201	0.331675	-3.23212	0.00122873	0.0231391
SOCS3	20817.9	1.29532	0.426345	-3.03821	0.00237992	0.0350104
XBP1	16100.8	-1.0556	0.365655	2.88688	0.00389078	0.0480502
ASPH	13286	-1.3266	0.354777	3.73925	0.000184571	0.00686953
SHANK3	16866.4	1.37762	0.460761	-2.98988	0.00279089	0.0386314
SFN	2429.75	-4.22654	0.967579	4.36816	1.25297e-05	0.00120064
KRT6B	3921.27	-7.82288	1.99515	3.92096	8.81984e-05	0.00440012
EPPK1	4453.81	-1.31675	0.40666	3.23798	0.0012038	0.0228247
KRT6C	1638.4	-7.33414	2.26615	3.23639	0.00121053	0.0229208
FAM83H	4635.16	-2.01805	0.429176	4.70216	2.57428e-06	0.000421211
LTBP4	14098.2	1.2862	0.324159	-3.9678	7.25405e-05	0.00389518
FSCN1	6640.43	-1.5415	0.467021	3.3007	0.000964452	0.019985
CEACAM6	7589.14	-2.27479	0.775655	2.93273	0.00335991	0.0433911
TPI1	6264.26	-1.13834	0.312053	3.64792	0.000264374	0.00858671
HMGA1	5852.22	-1.81773	0.414546	4.38486	1.16059e-05	0.00113725
RHOB	12912.5	1.17837	0.363932	-3.2379	0.00120414	0.0228247
MYH10	14979.4	1.34452	0.331804	-4.05213	5.07527e-05	0.00307781
SLC6A8	2235.49	-1.67155	0.538883	3.10188	0.00192297	0.0306543
FCGBP	10915	-2.73063	0.676318	4.0375	5.40241e-05	0.00319759
SOX4	5573.66	-1.10997	0.318754	3.4822	0.000497304	0.0127592
TAGLN	11726.4	1.04492	0.302653	-3.45254	0.000555332	0.0138585
PALM2AKAP2	13381.9	1.04727	0.281283	-3.72318	0.000196728	0.00716686
KIAA1522	5532.07	-1.06882	0.347074	3.07951	0.0020734	0.0322232
TP63	5016.88	-4.38201	0.846974	5.17373	2.29467e-07	6.5244e-05
YWHAG	7753.8	-1.09243	0.350322	3.11835	0.00181865	0.0299835
CCN1	15417.1	1.44578	0.402702	-3.5902	0.000330419	0.00986833
SULF1	7569.09	-1.59687	0.449519	3.5524	0.000381733	0.010783
S100A9	4341.38	-2.44832	0.722068	3.3907	0.000697137	0.0161114
SLC7A5	4961.38	-1.90383	0.46333	4.10903	3.97332e-05	0.00266981
ALDH3A1	2240.88	-4.18416	1.08918	3.84155	0.000122258	0.00532775
MMP11	2600.01	-2.87299	0.785496	3.65755	0.000254633	0.00841211
PSMD2	4827.28	-1.14588	0.317465	3.60947	0.000306827	0.00947785
CD93	11892.2	1.20784	0.3462	-3.48885	0.000485101	0.0126518
DSG3	3384.82	-7.56682	1.76357	4.29062	1.78172e-05	0.00152228
ADAMTSL4	11621.5	1.44605	0.445072	-3.24901	0.00115807	0.0223173
GCLC	5290.08	-2.3013	0.598381	3.84588	0.000120119	0.00529899
SPARCL1	12837.4	1.7823	0.412759	-4.31802	1.57432e-05	0.00141476
TRIM29	2871.98	-3.36392	1.12662	2.98586	0.00282785	0.038912
CDH1	5534.21	-1.33405	0.382739	3.48553	0.000491164	0.0127007
KLF5	3595.71	-1.59098	0.538453	2.95473	0.00312938	0.0416227
PER1	11134.7	2.01046	0.342302	-5.87335	4.27081e-09	4.49388e-06
TSC22D3	10274.4	1.46515	0.427845	-3.42449	0.000615949	0.0148789
PPP1R15A	7902.37	1.10018	0.311774	-3.52876	0.000417505	0.0114532
ETS2	7624.58	1.01525	0.265361	-3.82593	0.00013028	0.00548443
S100A2	2316.24	-4.40669	0.952121	4.62828	3.6871e-06	0.000537386
CCN2	11386.4	1.40683	0.400313	-3.51432	0.00044088	0.0118186
ADAMTS1	10671.7	1.40913	0.341166	-4.13034	3.62226e-05	0.00250808
COL17A1	1795.75	-3.4198	0.700496	4.88196	1.05035e-06	0.000211828
DLC1	10989.8	1.34083	0.367256	-3.65093	0.000261291	0.00855063
DSC3	3161.35	-5.04526	1.14587	4.403	1.06765e-05	0.00107659
TNS2	8798.99	1.13875	0.336557	-3.38352	0.000715632	0.0163315
MYADM	9285.42	1.12814	0.329104	-3.4279	0.000608263	0.0148378
STARD9	9208.98	1.1626	0.307652	-3.77895	0.000157488	0.00626968
SPTBN2	2388.39	-1.92464	0.402747	4.77879	1.76353e-06	0.000308956
AKR1C1	3761.02	-3.24866	0.716223	4.53582	5.73797e-06	0.000705811
ITGB8	4848.84	-2.35473	0.621056	3.7915	0.000149742	0.00605709
GPX3	9645.24	1.61908	0.297531	-5.44172	5.27679e-08	2.77335e-05
NTRK2	3427.01	-3.07762	0.797849	3.85739	0.000114603	0.00519306
SYNPO2	8538.91	1.21458	0.376485	-3.2261	0.00125491	0.0234791
SIK1B	6679.97	1.09401	0.20259	-5.4001	6.66045e-08	3.12213e-05
SLIT3	9328.78	1.13607	0.323772	-3.50887	0.000450015	0.0120142
FAT4	8690.59	1.17138	0.406688	-2.88029	0.00397312	0.0485648
MKI67	4314.36	-1.99212	0.439529	4.53239	5.83205e-06	0.00070735
CDK6	6333.14	-1.00552	0.321633	3.12629	0.00177026	0.0295509
MCAM	6486.98	1.27853	0.339292	-3.76823	0.000164407	0.00642225
DSC2	3082.97	-3.02438	0.847969	3.56662	0.000361617	0.0103897
LAD1	2412.35	-3.33518	0.572641	5.82421	5.73817e-09	4.773e-06
CELSR2	2752.1	-1.56479	0.39674	3.94411	8.00957e-05	0.00417171
GJB2	2013.05	-4.67475	0.994655	4.69987	2.60331e-06	0.000421979
ZBTB16	12071.4	3.13685	0.744784	-4.21176	2.53389e-05	0.00193603
SLC7A1	3195.4	-1.0358	0.270936	3.82304	0.000131818	0.00552234
PTPRM	7594.59	1.31326	0.272861	-4.81293	1.48737e-06	0.000273747
AKR1C2	3936.37	-4.27827	0.713255	5.99824	1.99473e-09	2.88305e-06
ST14	2776.66	-1.28913	0.21968	5.86823	4.40475e-09	4.49388e-06
TMPRSS4	2497.57	-2.74402	0.910915	3.01238	0.00259207	0.0370625
PTPRB	8835.4	1.53346	0.355643	-4.3118	1.6193e-05	0.00143229
WNT5A	2615.32	-2.70772	0.797611	3.39479	0.000686819	0.0159898
SPRR1B	2612.98	-9.9742	2.13619	4.66915	3.02452e-06	0.000472588
IGSF3	2713.58	-1.87347	0.521164	3.59477	0.000324673	0.00981034
MFAP4	9022.98	1.4181	0.426629	-3.32396	0.000887502	0.0189334
SLC25A5	3390.02	-1.11764	0.303292	3.68505	0.000228662	0.00786565
TMEM132A	2183.69	-1.474	0.329857	4.4686	7.87333e-06	0.000864273
PGD	3989.23	-1.18904	0.375284	3.16838	0.0015329	0.0268325
SVEP1	8319.35	1.49222	0.259676	-5.7465	9.11117e-09	6.58434e-06
B4GALNT3	2198.84	-1.75169	0.556961	3.14509	0.00166037	0.0283736
KLF2	6182.22	1.60734	0.299811	-5.36117	8.26868e-08	3.33516e-05
LIFR	7740.5	1.82879	0.458403	-3.98949	6.62163e-05	0.00364589
CCT6A	3455.66	-1.57963	0.39241	4.02547	5.68612e-05	0.00328734
TUBA1C	3441.35	-1.22063	0.311883	3.91375	9.08728e-05	0.00450625
CCT5	2984.07	-1.08939	0.304575	3.57676	0.000347879	0.0101405
UACA	6808.97	1.05578	0.333229	-3.16833	0.00153315	0.0268325
SEMA5A	5614.49	1.1705	0.299305	-3.91073	9.20157e-05	0.00452102
CALML3	1336.58	-7.41646	1.43017	5.1857	2.15203e-07	6.2208e-05
HR	1354.95	-2.70574	0.640397	4.22509	2.38841e-05	0.00186598
AKAP12	7526.14	1.59862	0.39943	-4.00225	6.27417e-05	0.00346558
ABI3BP	8163.27	1.31342	0.365687	-3.59166	0.000328581	0.00984268
ADH1B	8444.06	1.71654	0.594242	-2.88862	0.00386936	0.0478674
PLEKHH2	7626.55	1.27261	0.334929	-3.79964	0.000144906	0.0059523
NFASC	6152.98	1.50612	0.394237	-3.82035	0.000133263	0.00556941
CSRNP1	7250.69	1.95169	0.402377	-4.85039	1.23218e-06	0.000237456
NCAPD2	3222.96	-1.27429	0.41836	3.04593	0.00231961	0.0343563
PITX1	611.605	-3.89313	0.926894	4.20019	2.66692e-05	0.00201109
ARHGEF4	1823.8	-3.10879	0.764655	4.06561	4.79067e-05	0.00295692
G6PD	2650.84	-1.32694	0.414461	3.20161	0.00136663	0.0248458
PDLIM3	7504.4	1.54156	0.37945	-4.06262	4.8525e-05	0.00298446
ANK2	6511.66	1.22647	0.330854	-3.70698	0.000209741	0.00746565
SPEG	4260.97	1.43467	0.49106	-2.92157	0.00348277	0.0443503
PI3	2126.03	-7.62564	1.50805	5.05661	4.26765e-07	0.000110475
ITPRIP	5819.1	1.19318	0.341465	-3.49431	0.000475288	0.012528
GAN	3253.03	-1.13529	0.380544	2.98332	0.00285138	0.0390635
DSG2	2589.58	-2.16686	0.634851	3.41318	0.000642087	0.015403
CENPF	2882.67	-2.73662	0.523061	5.23193	1.67748e-07	5.48947e-05
KLF9	6734.26	1.44191	0.39017	-3.69561	0.00021936	0.00767747
FRMD6	2991.7	-1.10922	0.374863	2.95901	0.00308626	0.0412071
LRIG3	3629.49	-1.67624	0.435698	3.84726	0.000119445	0.00529837
CAV1	6361.1	1.92541	0.446652	-4.31077	1.62685e-05	0.00143229
GSR	3511.76	-1.21929	0.407771	2.99014	0.00278848	0.0386289
FAM83F	1537.88	-3.09062	0.769478	4.01651	5.90667e-05	0.00337832
ARHGAP29	5747.38	1.11207	0.272925	-4.07465	4.60839e-05	0.00288549
MAL2	2664.05	-1.77653	0.581294	3.05617	0.00224184	0.0337228
MMP19	7598.65	1.87373	0.475386	-3.9415	8.09741e-05	0.00419228
DMD	6050.08	1.63829	0.414216	-3.95517	7.64816e-05	0.00399547
PPP1R14B	2052.45	-1.26783	0.277554	4.56785	4.92745e-06	0.000641874
LMCD1	6350.33	1.64722	0.375536	-4.38633	1.15281e-05	0.00113725
AGER	7216.6	2.78955	0.528543	-5.27781	1.30739e-07	4.36544e-05
AATK	4686.48	1.42113	0.401469	-3.53983	0.000400389	0.0110932
CD55	4809.18	1.07633	0.297137	-3.62234	0.000291955	0.00922344
CYP4F11	2381.92	-6.11885	0.956445	6.3975	1.57946e-10	4.5657e-07
CEACAM5	1986.84	-5.26146	0.708591	7.42524	1.12577e-13	9.76265e-10
NME2	2698.02	-1.08513	0.355987	3.04824	0.00230188	0.0342195
RDH10	2420.46	-1.24805	0.362957	3.43855	0.000584843	0.0144168
CLDN1	2633.76	-2.607	0.712394	3.6595	0.000252712	0.00838057
ATF3	6235.01	1.62846	0.398199	-4.08957	4.32182e-05	0.00277184
CDH5	6296.87	1.57084	0.440065	-3.56956	0.000357581	0.0103257
FXYD3	1522.51	-2.13628	0.654569	3.26364	0.0010999	0.021678
KALRN	5155.65	1.60816	0.389019	-4.13387	3.56702e-05	0.00248459
TENM4	2416.45	-1.3981	0.34814	4.01592	5.92141e-05	0.00337832
AKR1B10	1645.11	-10.6903	2.34428	4.56018	5.1111e-06	0.000651399
SELENOI	3337.93	-1.08409	0.324932	3.33635	0.00084885	0.0184207
SH3BP5	4794.42	1.06163	0.178518	-5.9469	2.73265e-09	3.38536e-06
HAS3	3312.2	-2.2467	0.642056	3.49923	0.000466605	0.0123604
SPRR2A	1402.36	-9.56101	2.29652	4.16325	3.13749e-05	0.00223937
AOC3	6438.22	1.83364	0.478337	-3.83336	0.000126405	0.00541327
FGD5	4377.4	1.21235	0.287262	-4.22037	2.43907e-05	0.00189567
MMP1	3515.64	-4.56104	1.16544	3.91359	9.09355e-05	0.00450625
CLCA2	2344.52	-5.37752	1.207	4.45527	8.37888e-06	0.000901727
LAPTM4B	2142.66	-1.51229	0.368266	4.10651	4.01683e-05	0.00267953
NPNT	5210.53	1.43913	0.458835	-3.13649	0.00170983	0.028821
C11orf96	5548.91	1.45762	0.446246	-3.2664	0.00108924	0.0216061
AASS	5074.09	1.09311	0.331923	-3.29327	0.000990306	0.0203747
IQCN	5388.83	1.82411	0.476463	-3.82845	0.000128952	0.005455
HMGCS1	2348.61	-1.35383	0.377562	3.58571	0.000336164	0.00996653
RAPGEFL1	1431.38	-1.96393	0.48305	4.0657	4.78883e-05	0.00295692
FBN2	978.146	-3.26694	0.958007	3.41014	0.000649306	0.0155268
SERINC2	2174.25	-2.26059	0.408961	5.52764	3.24573e-08	1.87646e-05
FHL1	6429.91	1.89444	0.460795	-4.11125	3.93528e-05	0.00265578
ACE	4700.2	1.27973	0.416607	-3.0718	0.0021277	0.0326284
NKD1	3941.64	1.45605	0.430139	-3.38508	0.000711582	0.0163034
A2ML1	1011.59	-5.87702	1.1958	4.91472	8.89076e-07	0.000187805
SORBS1	5641.58	1.54401	0.441992	-3.49329	0.00047711	0.0125379
ADAMTS9	4953.69	1.18996	0.350456	-3.39546	0.000685126	0.0159898
S100A16	1829.12	-1.43104	0.443459	3.227	0.00125095	0.0234304
GLTP	2193.33	-1.16416	0.371674	3.1322	0.00173503	0.0291028
HMCN2	4117.54	1.31156	0.456331	-2.87414	0.00405135	0.0491718
CDH3	1410.36	-2.44299	0.838205	2.91455	0.00356199	0.0450943
MAFF	3774.49	1.1533	0.361302	-3.19208	0.00141251	0.0253609
TSKU	1904.23	-1.18755	0.366431	3.24086	0.00119169	0.0226631
LRATD2	2170.14	-1.01813	0.284053	3.58429	0.000337995	0.0099697
THBD	3078.3	1.02412	0.354836	-2.88618	0.0038995	0.0480502
SHROOM4	4824.63	1.68351	0.429059	-3.92372	8.71933e-05	0.00440012
FAM83A	1204.5	-5.44123	0.855565	6.35982	2.01995e-10	5.00485e-07
TOP2A	2027.67	-2.33229	0.447439	5.21253	1.86286e-07	5.66369e-05
EFEMP1	4702.81	1.2053	0.391191	-3.08109	0.00206242	0.0321389
CD34	4468.16	1.10497	0.340275	-3.24728	0.00116512	0.0223292
MACC1	2442.55	-1.47794	0.457009	3.23393	0.00122098	0.0230507
GJB6	812.022	-5.93546	1.72165	3.44754	0.000565714	0.0140368
SOX2	1116.99	-3.55269	1.15056	3.0878	0.00201646	0.0317077
BOP1	1798.75	-1.04213	0.335749	3.10391	0.00190982	0.0305859
SAMD12	2858.12	-1.28135	0.37746	3.39468	0.00068709	0.0159898
FMO2	5416.03	1.23795	0.409085	-3.02613	0.00247703	0.0361023
ESRP1	1639.29	-2.06284	0.640496	3.22068	0.00127886	0.0237275
ACVRL1	3934.9	1.16105	0.392491	-2.95817	0.00309472	0.0412565
SLC7A11	2355.79	-3.49959	0.817955	4.27847	1.88184e-05	0.00156165
DKC1	1786.23	-1.37319	0.312849	4.38931	1.13711e-05	0.00113345
TENM2	1059.54	-3.54605	0.949488	3.7347	0.000187939	0.00697991
LIMS2	3806.52	1.4839	0.380422	-3.90066	9.59326e-05	0.00464229
CA12	1710.12	-2.25149	0.62539	3.60013	0.000318056	0.00974624
COL10A1	2373.08	-1.0602	0.311739	3.40092	0.0006716	0.0158479
FRAS1	3131.21	1.6466	0.501004	-3.2866	0.00101407	0.0206431
CAPN3	3529.08	1.13491	0.282801	-4.01311	5.99239e-05	0.00339534
MIF	1480.51	-1.52201	0.454262	3.3505	0.000806646	0.0177544
SLC25A25	3050.37	1.10497	0.326177	-3.38763	0.000704983	0.0162237
FZD4	3786.43	1.41046	0.329295	-4.28326	1.84173e-05	0.00155063
PAK1	2447.74	-1.0143	0.240616	4.21543	2.49303e-05	0.00191455
S100A14	1197.98	-2.1606	0.654343	3.30193	0.000960213	0.0199647
MPZL2	2349.06	-1.41978	0.396822	3.57788	0.000346394	0.0101142
AKR1C3	1648.22	-3.71621	0.871105	4.26609	1.98926e-05	0.00162744
SOWAHC	1393.72	-1.6212	0.502819	3.22423	0.00126313	0.0236075
ABCA6	4174.61	1.37091	0.4187	-3.2742	0.00105961	0.0213201
LHFPL6	3201.91	1.09537	0.257165	-4.2594	2.04973e-05	0.00165351
WWC2	3349.95	1.16637	0.298192	-3.91148	9.17319e-05	0.00452102
SYNM	2955.47	1.13884	0.338056	-3.36879	0.000754999	0.016958
INAVA	1111.2	-2.18213	0.521432	4.18488	2.85316e-05	0.00207921
ROBO4	3730.68	1.86538	0.35134	-5.30933	1.10028e-07	4.11873e-05
MCM4	1514.8	-1.85706	0.462874	4.01203	6.01985e-05	0.00339534
HECW2	3513.29	1.15789	0.38573	-3.00181	0.00268383	0.0378442
FOXM1	1411.61	-2.2056	0.459329	4.80178	1.5726e-06	0.000284117
FLT4	2900.91	1.13548	0.346896	-3.27326	0.00106314	0.0213305
AHCY	1829.89	-1.09989	0.288705	3.80974	0.000139114	0.00574473
ARHGAP10	3024.35	1.04492	0.29563	-3.53455	0.000408477	0.0112454
PRUNE2	3695.75	1.61227	0.435008	-3.70631	0.000210303	0.00746565
RTKN2	4347.45	1.72827	0.489227	-3.53266	0.000411404	0.0113081
IGSF9	577.685	-3.35101	0.946209	3.54151	0.000397845	0.0110581
LRP8	1926.57	-1.38656	0.327994	4.2274	2.36407e-05	0.00186374
CAVIN2	4155.07	2.51398	0.729776	-3.44486	0.000571346	0.0141361
NR4A3	4068.06	1.45064	0.390751	-3.71244	0.000205272	0.0073407
BDH1	1233.75	-1.37419	0.387862	3.54297	0.000395641	0.0110322
ASPM	1481.17	-2.04857	0.522379	3.92161	8.79596e-05	0.00440012
NR4A2	3448.41	1.2447	0.312898	-3.97798	6.9504e-05	0.00379081
FAM3C	2099.01	-1.21364	0.338765	3.58254	0.000340271	0.010008
LMOD1	3715.21	1.61622	0.436708	-3.70092	0.000214821	0.0075422
CORO2A	1826.18	-1.23267	0.311067	3.9627	7.41074e-05	0.00390674
ADGRD1	3988.08	1.99683	0.524116	-3.8099	0.000139025	0.00574473
JADE1	2671.4	1.08289	0.282702	-3.83051	0.00012788	0.00545389
CLDN18	3588.42	2.3549	0.585826	-4.01979	5.82504e-05	0.00335036
IQANK1	1301.28	-2.37275	0.61415	3.86346	0.000111791	0.00512735
FOXE1	759.415	-4.8466	1.01823	4.75984	1.93749e-06	0.000329449
SMAD6	2505.9	1.42644	0.447708	-3.1861	0.00144203	0.0258078
GCLM	1806.28	-1.99048	0.57059	3.48845	0.000485823	0.0126518
HYAL2	2375.18	1.04329	0.272431	-3.82955	0.000128379	0.00545423
FERMT2	2999.55	1.08655	0.306108	-3.54957	0.000385863	0.0108567
CELSR3	901.833	-1.47806	0.417074	3.54389	0.000394265	0.0110115
TEDC1	2559.09	1.45628	0.45233	-3.2195	0.00128416	0.0237954
FZD6	1754.45	-1.32963	0.383824	3.46416	0.000531882	0.0133502
FERMT1	1016.19	-3.10012	0.825482	3.75553	0.000172973	0.00658856
IQGAP3	774.252	-2.36338	0.785047	3.0105	0.0026082	0.0372011
SH2D3C	2545.8	1.09982	0.290402	-3.78725	0.000152326	0.00614395
CLIC5	3754.61	2.12403	0.567873	-3.74033	0.000183782	0.00686381
RECQL4	831.528	-1.43961	0.370705	3.88343	0.000102994	0.00486737
TONSL	1050.42	-1.32569	0.350094	3.78667	0.000152678	0.00614395
ESAM	2901.75	1.24993	0.34183	-3.6566	0.000255584	0.00841915
TGFBR3	3364.63	1.15638	0.28104	-4.11464	3.87784e-05	0.00263754
PTGS2	3222.26	1.99274	0.43783	-4.5514	5.32904e-06	0.000664942
MYRF	2666.79	1.31063	0.450127	-2.91169	0.00359484	0.0453447
JDP2	2476.92	1.14134	0.316972	-3.60075	0.000317302	0.00974034
SPRR1A	1215.86	-10.2673	1.97151	5.20787	1.91025e-07	5.66369e-05
TIE1	2444	1.63706	0.304824	-5.37049	7.85212e-08	3.24255e-05
ABCA8	3425.49	1.99232	0.46838	-4.25363	2.10331e-05	0.0016811
IGF2BP3	1149.87	-3.59628	0.957689	3.75517	0.000173223	0.00658856
POLD2	1433.17	-1.29635	0.353536	3.66681	0.000245597	0.00823914
AFAP1L1	2562.25	1.19188	0.369996	-3.22132	0.00127601	0.0237275
GOT2	1621.93	-1.00369	0.293676	3.41767	0.000631601	0.0151935
GRK5	2701.66	1.13334	0.241364	-4.69558	2.65848e-06	0.000423015
RGCC	3199.99	1.5015	0.416985	-3.60084	0.000317193	0.00974034
ADCY4	2177.28	1.09212	0.238789	-4.57359	4.79427e-06	0.000639629
NIPSNAP1	1428.54	-1.15559	0.358591	3.22259	0.00127036	0.0236661
GPX2	1412.42	-3.11756	0.566915	5.49917	3.81575e-08	2.06814e-05
KRT80	865.233	-3.49262	0.935807	3.7322	0.000189816	0.00701956
LYPD3	804.775	-4.82545	0.98226	4.9126	8.98746e-07	0.000187805
MCM2	865.309	-1.77839	0.330779	5.37637	7.6001e-08	3.21503e-05
FXYD6	2676.43	1.14859	0.274749	-4.1805	2.90871e-05	0.0020933
SPRR2E	589.751	-12.6558	3.04907	4.1507	3.3146e-05	0.00234647
NQO1	1424.85	-2.08397	0.51076	4.08013	4.5011e-05	0.00282852
SPRR3	1539.14	-12.4263	1.98687	6.25419	3.99588e-10	8.66307e-07
INMT	3477.34	2.30519	0.575579	-4.00499	6.2019e-05	0.0034366
HMGB3	1075.79	-2.25844	0.52493	4.30237	1.68984e-05	0.00146543
ANLN	1042.56	-3.1881	0.789774	4.03672	5.42027e-05	0.00319759
TAMALIN	2710.22	1.4683	0.374223	-3.92359	8.72378e-05	0.00440012
AFF3	2634.95	1.8608	0.420439	-4.42586	9.60609e-06	0.000991715
CACNA2D2	3315.12	1.95052	0.531921	-3.66693	0.000245479	0.00823914
DIO2	1451.92	-2.63502	0.609314	4.32457	1.52831e-05	0.0013878
C14orf132	2305.8	1.36136	0.436959	-3.11553	0.00183612	0.0300179
MUC6	1843.9	1.61155	0.394205	-4.08811	4.34897e-05	0.00277184
TIMELESS	977.012	-1.11646	0.237714	4.69668	2.64426e-06	0.000423015
IGSF10	2968.23	1.45969	0.370797	-3.93661	8.26406e-05	0.00424059
GBP6	1171.16	-4.47577	1.18834	3.76642	0.000165606	0.00644007
VANGL1	1291.38	-1.26996	0.339108	3.74502	0.00018038	0.00678636
TPBG	1211.17	-1.63004	0.389103	4.18923	2.79909e-05	0.00205709
RRM2	915.294	-1.96564	0.472824	4.15723	3.22123e-05	0.00228971
PLPP2	976.065	-2.12241	0.476845	4.45095	8.54932e-06	0.00090969
PDK4	3829.09	2.42689	0.648611	-3.74167	0.000182801	0.00686255
FAXDC2	2110.05	1.00835	0.24668	-4.0877	4.35678e-05	0.00277184
TXN	1398.23	-1.00826	0.330512	3.0506	0.00228385	0.0341181
SRPRB	1451.77	-1.13533	0.233965	4.85255	1.21882e-06	0.000237456
MMRN2	2154.27	1.2023	0.258538	-4.65038	3.3133e-06	0.000499703
H3C14	664.944	-1.6358	0.345492	4.73471	2.19367e-06	0.000369389
JPT1	957.901	-1.07162	0.146186	7.33051	2.29278e-13	1.1993e-09
APOLD1	2503.46	1.81441	0.39894	-4.54808	5.41377e-06	0.000670689
TFAP2A	770.196	-3.65557	0.999783	3.65636	0.000255817	0.00841915
CD302	2666.71	1.0087	0.282807	-3.56674	0.000361451	0.0103897
CSTA	852.866	-2.90165	0.857796	3.38268	0.000717815	0.0163598
OPLAH	966.644	-1.04897	0.35552	2.95051	0.00317249	0.0419708
SERPINB5	932.755	-5.12952	1.33247	3.84962	0.0001183	0.00529187
MYCL	418.018	-1.35079	0.388075	3.48073	0.000500041	0.0127916
LDB2	2732.37	1.45109	0.320416	-4.52878	5.93259e-06	0.000708468
SCN9A	1401.36	-1.74565	0.483023	3.614	0.000301505	0.00935474
ZNF750	1029.95	-1.63243	0.469948	3.47365	0.000513432	0.013
SRM	1359.9	-1.10117	0.274792	4.0073	6.14174e-05	0.00342516
PTHLH	930.652	-4.90641	1.14294	4.29282	1.76421e-05	0.00152228
IL1RN	807.436	-1.99567	0.614527	3.24748	0.00116432	0.0223292
PCDH12	2241.02	1.2967	0.297044	-4.36536	1.26914e-05	0.00120945
KLK10	882.566	-3.34105	1.00664	3.31902	0.000903338	0.0191534
CCDC102B	2407.23	1.37982	0.338919	-4.07122	4.6767e-05	0.00290726
ARHGEF16	771.944	-1.35458	0.389608	3.47678	0.000507474	0.0129119
MPST	1468.16	-1.09934	0.282066	3.89744	9.72146e-05	0.00467061
FLAD1	1136.27	-1.03353	0.33268	3.10669	0.00189193	0.0305243
ARHGEF19	882.189	-1.51074	0.273095	5.53194	3.16709e-08	1.87646e-05
CLSTN2	1639.21	1.05966	0.356862	-2.9694	0.00298385	0.0402425
SH3RF2	771.556	-1.58796	0.444881	3.5694	0.000357805	0.0103257
TCF19	902.272	-1.19864	0.273305	4.38572	1.15605e-05	0.00113725
TUFT1	1021.47	-1.9019	0.540368	3.51964	0.000432132	0.0116925
BTNL9	2954.96	2.54628	0.566714	-4.49306	7.02055e-06	0.000795846
PYCR1	957.941	-1.58608	0.4042	3.924	8.70924e-05	0.00440012
PHACTR1	2116.62	1.04884	0.242856	-4.3188	1.56882e-05	0.00141476
DIPK2B	2190.31	1.17851	0.349929	-3.36785	0.000757558	0.0169756
SHE	2070.33	1.12957	0.272706	-4.14208	3.44176e-05	0.00241675
LGR4	1031.62	-1.01095	0.235761	4.28802	1.80269e-05	0.00153264
CFD	2305.74	1.19081	0.399408	-2.98144	0.00286897	0.0392425
SOX9	1173.98	-1.6775	0.482691	3.4753	0.000510273	0.0129578
S1PR1	2355.02	1.43691	0.323089	-4.44743	8.69032e-06	0.000919055
FUT2	822.063	-1.6978	0.414581	4.09523	4.21758e-05	0.00272982
KIF18B	540.776	-2.37458	0.586321	4.04996	5.12263e-05	0.00308529
SORBS2	2182.31	1.19328	0.36005	-3.3142	0.000919044	0.019368
GYPC	2180.82	1.21301	0.335139	-3.61943	0.00029525	0.00926008
RBBP8	1544.05	-1.4112	0.351095	4.01944	5.83376e-05	0.00335036
SAPCD2	517.861	-2.36653	0.745437	3.17468	0.00150001	0.0265244
H3C15	617.586	-1.59564	0.342455	4.65942	3.17108e-06	0.000482449
CDKN2A	451.582	-1.9033	0.470986	4.04111	5.31998e-05	0.00315992
ERG	2268.57	1.14484	0.369495	-3.09839	0.00194577	0.0309609
CLDN5	2058.56	1.6827	0.495314	-3.39724	0.000680704	0.0159758
TRIM16	1044.22	-1.62498	0.412773	3.93674	8.25944e-05	0.00424059
SOCS2	2067.33	1.40132	0.387291	-3.61824	0.000296608	0.0092636
ID4	2025.22	1.55174	0.439974	-3.52689	0.000420474	0.0114532
STOML2	1102.78	-1.12332	0.308175	3.64507	0.000267318	0.00864992
FBXO45	958.202	-1.69862	0.364287	4.66285	3.11864e-06	0.000480177
LPL	2462.59	1.92182	0.363914	-5.28097	1.28501e-07	4.36544e-05
ATOH8	2168.03	2.0829	0.588253	-3.54083	0.000398871	0.0110688
AKAP6	1761.79	1.35786	0.411179	-3.30236	0.000958734	0.0199619
PEAR1	1856.96	1.72175	0.29568	-5.82303	5.77912e-09	4.773e-06
PROS1	1804.9	1.00084	0.307798	-3.25161	0.00114753	0.0221902
SERPINB13	527.181	-5.0224	1.41117	3.55903	0.000372223	0.0106532
HMGA2	684.144	-3.85196	0.711366	5.41487	6.13323e-08	3.02455e-05
LRP12	1270.98	-1.19718	0.414043	2.89144	0.00383485	0.0475763
CCNF	688.609	-1.26705	0.289194	4.38134	1.17954e-05	0.00114932
FAM107A	2975.23	2.91863	0.592068	-4.92954	8.24214e-07	0.000184526
CBX2	555.071	-1.79925	0.52075	3.45511	0.000550066	0.0137469
PALM	1671.58	1.04029	0.340949	-3.05117	0.00227954	0.0340956
NAPRT	1173.74	-1.25367	0.38807	3.23053	0.00123562	0.0232183
BMP2	1474.68	1.49902	0.416587	-3.59835	0.000320246	0.00974971
NCKAP5	2015.78	1.84576	0.375226	-4.91907	8.6957e-07	0.000187805
KIAA1549L	739.906	-2.86169	0.677241	4.22551	2.38404e-05	0.00186598
H4C8	942.88	-1.04812	0.233404	4.49058	7.10305e-06	0.00079997
TTC22	733.732	-1.6669	0.391651	4.25609	2.0803e-05	0.0016704
ABLIM3	1780.38	1.21293	0.281325	-4.31149	1.62161e-05	0.00143229
PPP2R2C	283.055	-4.91894	1.12734	4.36332	1.28106e-05	0.00121414
GPT2	682.456	-1.78548	0.607034	2.94132	0.00326817	0.0426376
DHCR7	823.588	-1.55172	0.441505	3.51462	0.000440384	0.0118186
ARHGEF15	1763.04	1.35901	0.335377	-4.05217	5.07439e-05	0.00307781
FAT3	2219	1.91801	0.602738	-3.18217	0.00146175	0.0260364
NOA1	1306.46	-1.69525	0.488291	3.47181	0.000516953	0.01307
ABCA9	1966.7	1.33072	0.375685	-3.54212	0.000396931	0.0110504
ARHGAP8	850.445	-1.34583	0.456225	2.94994	0.00317839	0.0420167
TUBB3	561.067	-1.59601	0.502101	3.17867	0.00147951	0.0262648
ESPL1	549.948	-1.40318	0.471653	2.97502	0.00292965	0.0398212
BNC1	516.256	-3.81556	1.16281	3.28132	0.00103321	0.0209346
FKBP14	1238.88	-1.03793	0.345114	3.0075	0.00263406	0.0374161
TPD52L1	823.689	-1.594	0.508793	3.13291	0.00173082	0.0290603
DENND2A	1702.93	2.04683	0.442466	-4.62595	3.72886e-06	0.000538945
CD36	1903.12	1.71011	0.328301	-5.20898	1.89881e-07	5.66369e-05
HIF3A	2248.51	2.2978	0.629078	-3.65265	0.000259551	0.00850974
EIF4EBP1	804.188	-1.73876	0.456093	3.81228	0.000137689	0.00572431
MGST1	1167.34	-1.8931	0.576678	3.28276	0.00102794	0.0208522
PRR11	787.041	-1.97302	0.431293	4.57466	4.77e-06	0.000639629
PAQR4	562.382	-1.05675	0.286514	3.68831	0.000225752	0.00779968
WDR62	766.369	-1.85544	0.455668	4.07192	4.66266e-05	0.00290726
FILIP1	1838.59	1.44688	0.288922	-5.00785	5.50413e-07	0.000137259
HPGD	1259.26	1.23133	0.420098	-2.93105	0.00337818	0.0435947
CDCA4	563.176	-1.16195	0.276324	4.20504	2.61038e-05	0.00198572
NME1	725.735	-1.58818	0.352198	4.50934	6.503e-06	0.000746941
PSMG3	563.811	-1.12291	0.380944	2.94769	0.00320154	0.0421656
OSGIN1	924.292	-1.45268	0.435902	3.33258	0.000860445	0.0185179
NELFCD	974.524	-1.67679	0.370852	4.52144	6.14206e-06	0.000724558
GATA6	1834.93	1.38576	0.345433	-4.01165	6.02955e-05	0.00339534
ANKRD29	1459.85	1.62614	0.320432	-5.07483	3.8784e-07	0.00010192
MROH6	734.745	-1.66914	0.413958	4.03215	5.52682e-05	0.0032494
PRX	1885.92	2.39933	0.553117	-4.33785	1.43886e-05	0.00131346
SYT7	777.061	-1.43199	0.441395	3.24424	0.00117763	0.0224695
UGT1A6	641.759	-4.95005	1.38205	3.58168	0.000341393	0.010008
PANX2	599.73	-2.63181	0.789812	3.3322	0.000861621	0.0185179
CDCA5	404.883	-2.50702	0.420168	5.96672	2.42067e-09	3.22955e-06
MUC2	1725.7	-5.52971	1.10528	5.00298	5.64505e-07	0.000137582
PCDH19	562.732	-2.34192	0.741673	3.15762	0.00159062	0.0275051
STRA6	609.189	-1.73082	0.450953	3.83813	0.000123977	0.00537564
HTATIP2	767.867	-1.12376	0.287681	3.90626	9.37362e-05	0.00459254
TMEM255B	1199.21	1.10475	0.267651	-4.12759	3.66577e-05	0.00252298
E2F1	379.385	-1.59887	0.365232	4.37768	1.19951e-05	0.00116225
PCDH9	1491.23	1.57371	0.337546	-4.6622	3.12846e-06	0.000480177
ADAMTSL3	1801.71	2.01411	0.486427	-4.14063	3.46354e-05	0.00242224
PGBD5	734.886	-2.17929	0.483766	4.50483	6.64265e-06	0.000757961
KCNK1	679.263	-1.59744	0.512893	3.11457	0.00184216	0.0300417
ALDH3B2	309.32	-3.55316	1.08939	3.26162	0.00110779	0.0217594
TCF21	1993.12	1.87076	0.621789	-3.00866	0.00262398	0.0373342
CXCL2	1732.44	1.44185	0.49127	-2.93494	0.00333615	0.0432129
SBK1	625.647	-1.05542	0.332557	3.17367	0.00150526	0.0265857
TLCD3A	664.656	-1.03766	0.296331	3.50167	0.00046235	0.0122802
PAK6	490.498	-2.06345	0.417288	4.94491	7.61806e-07	0.00017617
PODXL2	356.331	-2.19406	0.447624	4.90157	9.50725e-07	0.000193993
GJB3	248.343	-3.33428	0.967797	3.44523	0.000570577	0.0141361
ATP10B	935.154	-2.84097	0.634003	4.48101	7.42911e-06	0.000825964
BRIP1	674.369	-1.35237	0.347156	3.89557	9.79691e-05	0.00469386
NOVA2	1269.25	1.45038	0.332847	-4.3575	1.31558e-05	0.0012246
UPK3BL1	739.292	-3.88814	1.0247	3.7944	0.000148002	0.00601157
NTRK3	1305.45	1.95555	0.653891	-2.99063	0.00278404	0.0385982
NPR1	1479.12	2.28527	0.636162	-3.59228	0.000327803	0.00984268
KIFC1	412.077	-1.42589	0.405244	3.51859	0.000433846	0.0117113
BCL6B	1292.88	1.2835	0.327267	-3.92188	8.78604e-05	0.00440012
SHISA2	760.791	-2.24681	0.745956	3.01199	0.00259544	0.0370801
CDT1	524.297	-1.65837	0.480931	3.44824	0.000564246	0.0140368
CLEC14A	1339.35	1.29503	0.40174	-3.22355	0.00126614	0.023621
GFRA1	1217.97	1.34691	0.40374	-3.33609	0.000849665	0.0184207
TFAP2C	547.589	-2.7456	0.749619	3.66266	0.000249609	0.00832544
CERS3	229.582	-3.22966	1.01622	3.17811	0.0014824	0.0262892
AGAP9	874.143	1.11775	0.332125	-3.36545	0.000764189	0.0170927
EDNRB	1617.57	2.23877	0.678795	-3.29815	0.000973225	0.0200709
RAMP3	1137.55	1.29712	0.395507	-3.27964	0.00103939	0.0210232
KANK3	1184.86	2.14158	0.646776	-3.31117	0.000929079	0.0195521
EPN3	391.725	-3.02846	0.96374	3.1424	0.0016757	0.0285495
MEX3A	500.023	-1.51775	0.398173	3.8118	0.000137959	0.00572431
TEK	1404.02	1.44148	0.322837	-4.46503	8.00569e-06	0.000867817
MMRN1	1339.53	1.65851	0.472681	-3.50873	0.000450254	0.0120142
FUT3	490.72	-2.784	0.609312	4.56909	4.89845e-06	0.000641874
ABCA12	496.857	-3.59546	0.97361	3.69292	0.000221697	0.00769021
F8	1238.93	1.17916	0.305253	-3.86291	0.000112043	0.00512735
PLA2G4B	872.109	-1.34331	0.441967	3.03939	0.00237061	0.0349328
H2AC13	551.912	-1.39454	0.41971	3.32264	0.000891711	0.0189765
B3GNT3	424.19	-3.10779	0.724169	4.29153	1.77447e-05	0.00152228
FIGNL1	689.352	-1.26684	0.335108	3.78038	0.000156591	0.00625788
PIGX	675.829	-1.3888	0.409038	3.39528	0.000685588	0.0159898
RASIP1	1004.05	2.20897	0.614203	-3.59649	0.000322544	0.00979721
BIRC5	300.754	-2.60382	0.772365	3.37123	0.000748338	0.016897
PSMD10	717.758	-1.32207	0.309367	4.27348	1.92447e-05	0.00158943
SCN4B	1194.31	1.24123	0.423181	-2.9331	0.00335592	0.0433719
ACSS3	1085.78	1.25364	0.340127	-3.68578	0.000227999	0.00786166
TRIM16L	605.442	-2.82846	0.564946	5.00661	5.53976e-07	0.000137259
SPRR2B	302.132	-7.71868	2.0517	3.76208	0.000168504	0.00648012
ADM2	509.512	-1.9061	0.492153	3.87297	0.000107517	0.00503145
NETO2	618.136	-1.62839	0.386307	4.21527	2.49474e-05	0.00191455
CLSPN	466.153	-1.69027	0.402157	4.20302	2.63379e-05	0.00199478
RAB3B	813.888	-4.19153	0.944087	4.43977	9.0055e-06	0.000940255
GRHL3	295.944	-5.34471	1.18304	4.51777	6.24948e-06	0.000727456
ETV4	507.049	-2.44091	0.735146	3.3203	0.000899205	0.0190891
SLC25A10	334.394	-1.75022	0.601547	2.90953	0.00361972	0.0454931
SLC19A2	1134.25	1.02268	0.341099	-2.99821	0.00271575	0.0381135
OVOL1	238.794	-4.19342	1.15907	3.61792	0.000296976	0.0092636
TRIB3	457.094	-1.66005	0.348235	4.76704	1.8695e-06	0.000321035
CST1	299.613	-4.47322	1.53773	2.90898	0.00362612	0.0455405
CENPX	454.336	-1.13658	0.334344	3.39942	0.000675295	0.0159135
MAMDC2	1442.03	1.93982	0.525684	-3.69009	0.000224173	0.00776058
BLACAT1	529.841	-2.03649	0.472805	4.30726	1.65291e-05	0.00144788
ITGA10	1211.15	1.89998	0.511245	-3.71639	0.000202091	0.00730814
SATB2	610.844	-1.11145	0.36172	3.07269	0.00212141	0.0325702
CRLF1	654.587	-1.42681	0.442633	3.22345	0.00126658	0.023621
DNM3	962.926	1.04999	0.293116	-3.58216	0.000340769	0.010008
POF1B	460.474	-2.6066	0.769473	3.38751	0.000705296	0.0162237
CALML5	15.1746	-5.13331	1.5685	3.27276	0.00106505	0.0213305
APLN	1027.73	2.30509	0.78485	-2.93698	0.00331425	0.0429935
HSPA12B	935.345	1.04696	0.337154	-3.1053	0.00190087	0.0305684
GTSE1	372.803	-2.42056	0.628029	3.85421	0.000116105	0.00523316
BEND3	503	-1.04822	0.280273	3.74	0.000184022	0.00686381
ICAM5	783.928	1.37882	0.471249	-2.92588	0.00343483	0.0439917
DGCR6	446.124	-1.30709	0.419837	3.11333	0.00184988	0.0300417
DERL3	1173.94	-2.68993	0.866705	3.10363	0.00191162	0.0305859
CORO7-PAM16	672.066	4.8836	0.956775	-5.10423	3.32153e-07	9.14422e-05
CADM4	434.097	-1.11512	0.352675	3.1619	0.00156742	0.0271582
ACKR1	1120.17	1.69984	0.469769	-3.61846	0.00029636	0.0092636
CDHR1	453.997	-2.53352	0.613462	4.12987	3.62966e-05	0.00250808
EHHADH	552.984	-1.05521	0.304172	3.46913	0.000522154	0.0131631
B4GALNT1	537.475	-1.51392	0.508736	2.97584	0.00292185	0.0397475
KIF4A	386.531	-2.47375	0.397559	6.22234	4.89794e-10	9.43887e-07
CCDC180	910.844	1.37952	0.428917	-3.21628	0.00129866	0.0239616
H2AC14	511.277	-1.46477	0.446054	3.28385	0.00102399	0.0207964
H2BC8	771.536	-1.33621	0.387542	3.44791	0.000564941	0.0140368
KCNE1	951.983	1.48601	0.401451	-3.7016	0.000214248	0.00753736
SPATA6	1030.29	1.03404	0.3226	-3.20533	0.00134906	0.0246296
SLC6A4	1305.22	3.45344	0.927145	-3.72481	0.00019546	0.00716686
PDE2A	922.633	1.91556	0.620667	-3.08629	0.00202672	0.0318065
UGT1A7	361.64	-7.06676	1.95118	3.6218	0.000292566	0.00922575
SYT15	927.198	1.35137	0.329285	-4.10396	4.06143e-05	0.00269891
GINS4	465.446	-1.80219	0.440917	4.08737	4.36296e-05	0.00277184
H3C10	466.257	-1.41721	0.332489	4.26242	2.02228e-05	0.00163899
F2RL1	439.335	-2.13663	0.402626	5.30673	1.11612e-07	4.11873e-05
EPOP	385.075	-1.40489	0.460952	3.0478	0.00230521	0.0342307
BLM	519.655	-1.35095	0.407198	3.31767	0.000907712	0.0191992
CYYR1	904.747	1.10845	0.288848	-3.8375	0.000124294	0.00537593
PKNOX2	1174.79	1.72735	0.463842	-3.72401	0.00019608	0.00716686
PRG4	1171.11	2.46761	0.666115	-3.70448	0.000211823	0.00748242
CAB39L	947.648	1.15296	0.396114	-2.91067	0.00360649	0.0454267
H2BC9	534.114	-1.38387	0.423218	3.26988	0.00107595	0.0214808
TYMS	438.926	-1.15945	0.253507	4.57367	4.79261e-06	0.000639629
FGFBP1	237.087	-4.75226	1.59185	2.98537	0.00283238	0.0389262
PSAT1	462.752	-2.89438	0.969866	2.9843	0.00284224	0.038969
DTD2	662.979	-1.13784	0.348608	3.26396	0.00109865	0.021678
PLN	1035.71	1.31493	0.411332	-3.19677	0.00138974	0.0251341
MUC3A	556.685	-1.95993	0.673435	2.91035	0.00361027	0.0454267
LYVE1	957.808	2.49814	0.617822	-4.04346	5.2668e-05	0.00313908
H4C4	379.585	-1.28559	0.399427	3.21858	0.00128828	0.0238208
LRMDA	843.677	1.27235	0.383845	-3.31475	0.000917238	0.019368
TMEM97	565.581	-1.52339	0.403144	3.77876	0.00015761	0.00626968
SLC5A9	917.748	1.38891	0.471426	-2.9462	0.00321705	0.0422243
UCN2	84.0593	-4.14541	1.26006	3.28985	0.0010024	0.0205747
NEFL	88.7956	-3.4424	1.12415	3.06222	0.00219698	0.0333373
E2F7	274.973	-2.11946	0.739089	2.86766	0.0041352	0.0499101
ADRB2	899.721	1.1448	0.333598	-3.43168	0.00059986	0.0146741
ATP1A2	962.526	2.34462	0.804202	-2.91546	0.00355169	0.0449967
H2AC17	430.995	-1.58689	0.420108	3.77733	0.000158517	0.00627699
GDA	371.959	-3.32517	1.04071	3.19509	0.00139787	0.0252023
CNFN	83.7032	-6.0891	1.66204	3.66362	0.000248677	0.0083103
CKMT1B	158.025	-3.22184	1.03368	3.11685	0.00182794	0.0300179
NLRP3	977.88	1.58172	0.51583	-3.06635	0.00216689	0.0329383
CHEK1	437.096	-1.71596	0.345852	4.96155	6.99338e-07	0.000166155
MRPS12	379.758	-1.11529	0.264316	4.21951	2.44829e-05	0.00189567
LPAR3	411.35	-2.04224	0.661242	3.08849	0.00201175	0.0316623
RIMS2	154.547	-2.7908	0.874262	3.19217	0.00141207	0.0253609
TMEM63C	231.883	-2.16084	0.690944	3.12738	0.00176374	0.0294704
MMP13	368.988	-3.00329	0.862159	3.48345	0.000494998	0.0127311
NOSTRIN	957.389	1.00855	0.28282	-3.56604	0.000362416	0.0103897
MOCOS	386.116	-1.61178	0.474732	3.39513	0.000685971	0.0159898
TAL1	848.872	2.04547	0.656047	-3.11787	0.00182162	0.030004
PTGES	431.632	-1.43394	0.399874	3.58598	0.000335819	0.00996653
DTL	421.18	-1.55942	0.407127	3.83031	0.000127983	0.00545389
GSDMC	242.261	-3.79687	1.21144	3.13418	0.00172338	0.0289635
UPK3BL2	642.387	-1.20893	0.417768	2.89379	0.0038062	0.0472885
ARTN	206.161	-1.87235	0.628537	2.9789	0.00289288	0.0395072
LGALS7B	28.9488	-4.04695	1.40194	2.88668	0.00389326	0.0480502
ZNF471	775.252	1.07725	0.364622	-2.95442	0.00313252	0.0416301
MYOCD	1006.4	2.27384	0.756	-3.00772	0.00263215	0.0374161
SCUBE1	1014.59	1.66358	0.579716	-2.86965	0.00410923	0.0497005
PRR36	400.591	-1.67045	0.542048	3.08174	0.00205792	0.0321389
FETUB	420.763	-8.82973	1.52162	5.80283	6.52045e-09	5.14048e-06
FOXN1	147.281	-4.68786	1.15529	4.05774	4.95496e-05	0.00303671
STIL	546.35	-1.48014	0.384569	3.84882	0.000118689	0.00529187
EFR3B	556.136	1.1873	0.345886	-3.43263	0.000597768	0.0146436
ANO2	878.462	2.43177	0.66627	-3.64982	0.000262425	0.00857155
UBE2C	261.56	-2.59684	0.903908	2.8729	0.00406727	0.0492961
RASSF10	259.33	-2.21694	0.59862	3.70342	0.000212714	0.0074986
HASPIN	499.593	-1.21299	0.357761	3.39051	0.000697629	0.0161114
CKMT1A	121.214	-3.7416	1.1432	3.27293	0.0010644	0.0213305
PIF1	377.81	-1.06118	0.317962	3.33745	0.000845498	0.0184097
FAM83C	265.885	-8.09464	1.53377	5.27761	1.30883e-07	4.36544e-05
CCBE1	881.501	1.64406	0.459443	-3.57837	0.000345746	0.0101123
GGH	278.497	-1.88956	0.427139	4.42375	9.70042e-06	0.000995527
RMI1	507.685	-1.04139	0.318195	3.27281	0.00106485	0.0213305
PEG3	695.38	1.05971	0.347029	-3.05366	0.0022607	0.0339184
NXPH4	123.028	-2.97762	0.975418	3.05266	0.00226823	0.0339726
PDE1C	788.404	2.38168	0.664354	-3.58496	0.000337127	0.0099697
H3C7	322.215	-1.47296	0.49042	3.00348	0.00266913	0.037735
AGBL1	925.858	2.21941	0.724871	-3.0618	0.0022001	0.0333554
EBP	377.492	-1.33957	0.355563	3.76747	0.000164913	0.00642753
H2BC11	417.731	-1.35165	0.414693	3.25941	0.00111646	0.0217978
PABPC3	314.341	-2.04905	0.514306	3.98412	6.77317e-05	0.00371753
WDR72	306.067	-3.8097	1.15471	3.29926	0.000969386	0.0200379
FHL5	848.669	2.37604	0.643327	-3.69336	0.000221313	0.00769021
DHRS11	459.342	-1.1665	0.373274	3.12506	0.00177769	0.0296463
LCE3D	22.8561	-23.363	3.05001	7.65996	1.85988e-14	3.22577e-10
NCAM1	426.937	1.18597	0.412278	-2.87663	0.00401945	0.0489405
XRCC2	318.626	-2.24905	0.734311	3.0628	0.0021928	0.0333029
CDCA7	456.411	-1.85492	0.633071	2.93003	0.00338926	0.0436726
AURKA	291.375	-1.63777	0.419817	3.90115	9.57367e-05	0.00464229
SHCBP1	383.727	-1.23767	0.322698	3.83538	0.000125372	0.0053823
RAMP2	750.592	1.82597	0.6244	-2.92436	0.00345163	0.0440833
ACTN2	838.844	2.10379	0.561252	-3.74839	0.000177972	0.00672495
SALL4	254.423	-1.90866	0.56231	3.39432	0.000687999	0.0159898
SPC24	249.636	-1.94127	0.551896	3.51746	0.000435702	0.0117342
EID3	526.558	-1.42304	0.462562	3.07644	0.00209489	0.0324428
ZWINT	284.202	-2.17624	0.597656	3.6413	0.00027127	0.00872894
HOXD9	200.274	-2.30424	0.653974	3.52344	0.000425986	0.0115623
HS6ST2	297.163	-2.29635	0.796109	2.88447	0.00392074	0.0481596
H3C11	293.642	-1.04954	0.273028	3.84408	0.000121004	0.00529974
UGT1A1	278.15	-3.84863	1.02055	3.77113	0.000162507	0.0063912
POLR1G	438.832	-1.47817	0.452354	3.26773	0.00108415	0.0215884
CENPL	355.734	-1.01361	0.255523	3.96681	7.2841e-05	0.00389924
SLC6A16	643.254	1.01267	0.285314	-3.54933	0.00038622	0.0108567
F2RL3	753.767	2.07658	0.618066	-3.3598	0.00077999	0.0173167
PAFAH1B3	224.674	-1.20941	0.301711	4.0085	6.11049e-05	0.00342516
CSF3	1082.59	4.72875	1.0197	-4.63738	3.52852e-06	0.000518633
SOX15	160.05	-1.99154	0.485727	4.10013	4.12925e-05	0.00271574
ZNF367	309.207	-1.8018	0.365295	4.93244	8.121e-07	0.000184526
FNDC10	312.799	-2.01922	0.537708	3.75523	0.000173184	0.00658856
SLC29A4	314.749	-1.79395	0.465087	3.85724	0.000114676	0.00519306
H2AC12	312.831	-1.5034	0.434187	3.46257	0.000535033	0.0134098
MYCT1	627.367	1.43666	0.424158	-3.38709	0.000706371	0.0162269
CKAP2L	389.063	-2.60746	0.521415	5.00073	5.71143e-07	0.000137582
ZNF385B	705.867	2.18646	0.731906	-2.98735	0.00281407	0.0388284
CLEC3B	844.324	1.94692	0.465651	-4.18107	2.90137e-05	0.0020933
CRTAC1	757.81	2.35872	0.764313	-3.08606	0.00202825	0.0318065
USHBP1	513.226	1.73455	0.28343	-6.11984	9.36665e-10	1.62455e-06
UGT1A4	287.387	-5.19957	1.33638	3.8908	9.99145e-05	0.00477388
GNG11	655.116	1.76259	0.610902	-2.88523	0.0039113	0.0481118
KLC3	128.038	-3.4069	0.948324	3.59255	0.00032746	0.00984268
NACAD	363.256	1.06132	0.303397	-3.49811	0.000468563	0.0123855
IRX4	189.231	-6.77725	2.30721	2.93742	0.00330954	0.0429842
CEP55	288.767	-2.60618	0.887277	2.93728	0.00331105	0.0429842
PLAC9	561.83	1.3964	0.30567	-4.56835	4.91586e-06	0.000641874
DLEU7	302.332	-1.29414	0.28583	4.52767	5.96381e-06	0.000708468
EPHA10	266.769	-2.61779	0.826512	3.16728	0.00153874	0.0269031
PDZD4	488.65	1.2456	0.3758	-3.31453	0.000917986	0.019368
SLC9A2	151.666	-4.10307	0.719723	5.70091	1.19173e-08	8.16701e-06
SGO2	442.771	-1.52321	0.339429	4.48756	7.20429e-06	0.000806137
POTEF	291.603	-4.20193	0.847634	4.95724	7.15002e-07	0.000167581
PRAME	150.465	-6.697	2.01019	3.33153	0.0008637	0.0185396
CDC45	227.738	-1.99416	0.435479	4.57923	4.66688e-06	0.000637341
MTFP1	273.231	-1.39662	0.485664	2.87568	0.00403155	0.0490001
GPIHBP1	703.401	3.71397	0.688918	-5.39101	7.00625e-08	3.14422e-05
WIF1	467.087	3.10806	1.04933	-2.96194	0.00305704	0.0409431
DEPDC1	201.738	-3.04189	1.05257	2.88995	0.00385299	0.0477671
RPTN	442.723	-6.63377	2.03141	3.26559	0.00109235	0.0216061
GJB5	109.53	-3.6387	1.20443	3.02111	0.00251853	0.0365229
NUDT2	404.164	-1.42046	0.390542	3.63716	0.000275664	0.00883755
GCOM1	452.844	1.94302	0.656237	-2.96085	0.00306795	0.0410575
STXBP6	625.309	2.31508	0.663721	-3.48802	0.000486604	0.0126532
NR5A2	489.612	1.22499	0.341725	-3.58472	0.000337445	0.0099697
TTK	240.446	-2.94602	1.027	2.86857	0.00412336	0.0498019
PIGW	389.929	-1.14201	0.384191	2.97252	0.00295364	0.040067
DACH1	548.066	1.88792	0.630504	-2.9943	0.00275078	0.0383209
ADGRB3	441.101	1.34128	0.464225	-2.88928	0.00386127	0.0478015
TMEM74B	454.343	2.2472	0.603647	-3.72271	0.000197095	0.00716686
CCM2L	421.005	1.84013	0.323404	-5.68987	1.27139e-08	8.16701e-06
H2BC14	341.719	-1.90722	0.495993	3.84525	0.000120431	0.00529899
KLK7	264.044	-5.25786	1.55486	3.38157	0.000720728	0.0163831
CCDC85A	451.355	2.53377	0.660612	-3.83548	0.000125319	0.0053823
PPP1R32	376.636	1.14374	0.366344	-3.12203	0.00179608	0.0298383
KCNB1	285.856	1.95145	0.629096	-3.102	0.0019222	0.0306543
EXO1	240.106	-3.55746	0.816991	4.35435	1.33465e-05	0.00123128
MYOM1	410.752	1.72009	0.59679	-2.88223	0.00394871	0.0483946
ACADL	617.07	2.10203	0.547438	-3.83976	0.000123155	0.00535339
FBXO5	323.37	-1.20521	0.271337	4.44174	8.92332e-06	0.000937976
FCN3	712.549	3.02058	0.930608	-3.24581	0.00117117	0.0223957
HOXD11	13.5647	-6.7654	2.0454	3.30762	0.000940931	0.0197096
MYZAP	535.919	1.72842	0.426863	-4.04912	5.14096e-05	0.00308529
LYPD6B	149.185	-2.46225	0.823257	2.99086	0.00278191	0.0385982
EN1	121.123	-4.99075	1.34063	3.7227	0.000197105	0.00716686
ZNF135	375.365	1.29139	0.439385	-2.93908	0.0032919	0.0428317
PLEK2	178.906	-2.18417	0.750416	2.91062	0.00360712	0.0454267
ZP3	289.609	-1.00483	0.2827	3.5544	0.000378839	0.0107363
LRRC36	557.709	2.84163	0.875574	-3.24545	0.00117266	0.0223994
EEF1AKMT4	159.501	-3.44025	1.03444	3.32571	0.000881922	0.0188375
USH1G	49.8518	-5.30181	1.15305	4.59809	4.2638e-06	0.000606159
ZIC2	82.5346	-6.24135	1.05688	5.90542	3.51748e-09	4.06715e-06
ADRB1	579.105	2.76654	0.8605	-3.21504	0.00130428	0.0240143
C2CD4A	162.239	-2.46331	0.758721	3.24667	0.00116765	0.0223529
DYNLT2B	214.531	-1.0739	0.336556	3.19086	0.00141852	0.0254425
KCNT1	215.518	1.24792	0.276085	-4.52004	6.18281e-06	0.000724558
CORO2B	463.313	1.99354	0.664568	-2.99975	0.00270203	0.038039
LGSN	175.825	-4.26872	0.792353	5.38739	7.14868e-08	3.14422e-05
KTI12	238.422	-1.18118	0.35376	3.33893	0.000841012	0.0183719
GPR87	125.187	-3.35677	1.00483	3.34062	0.000835905	0.0183055
VEGFD	560.452	2.91831	0.893754	-3.26523	0.00109376	0.0216061
GCNT3	267.158	-3.67153	0.694786	5.28441	1.26109e-07	4.36544e-05
TNNT1	28.51	-4.09482	1.20646	3.39407	0.00068861	0.0159898
GNG4	150.555	-2.78601	0.911121	3.05778	0.00222981	0.033688
SERPINB2	123.795	-4.66722	1.57064	2.97153	0.00296316	0.0400882
ERFE	204.776	-1.83233	0.494082	3.70856	0.000208439	0.00743861
ABCC8	190.356	2.56094	0.672988	-3.80532	0.000141618	0.00583427
TMEM100	572.31	2.80462	0.935823	-2.99696	0.00272689	0.0381286
PLK4	271.135	-1.842	0.590189	3.12103	0.00180218	0.0298539
HRG	85.6739	-3.87282	1.22833	3.15292	0.00161646	0.0277735
TGM3	290.288	-12.1238	3.04911	3.97619	7.00269e-05	0.00380736
KIF18A	248.01	-1.67641	0.40401	4.14942	3.33317e-05	0.00235002
CTSV	121.648	-2.8822	0.999484	2.88369	0.00393041	0.0482441
LYPD6	86.5476	-2.21001	0.763332	2.89522	0.00378896	0.0471419
PCDH15	412.607	2.22663	0.471177	-4.72568	2.29343e-06	0.000378831
EFNA3	130.734	-2.97222	0.613172	4.84728	1.25166e-06	0.000238558
PCDHGA2	308.915	2.0633	0.505331	-4.08306	4.44466e-05	0.00280321
MMP3	132.494	-2.45268	0.686756	3.57141	0.00035507	0.0103155
ADRA1A	358.309	3.11226	0.575062	-5.41204	6.23098e-08	3.02455e-05
GJA3	122.755	-4.10739	0.963507	4.26296	2.01735e-05	0.00163899
CYP19A1	111.587	-2.66787	0.862884	3.0918	0.00198944	0.0314251
LY6K	62.2674	-3.70293	0.967053	3.82909	0.00012862	0.00545423
SULT1C4	442.865	1.75524	0.608977	-2.88227	0.0039482	0.0483946
CYP4A11	384.47	2.22018	0.745669	-2.97744	0.00290671	0.0396641
CNTN4	309.934	1.84431	0.525357	-3.51059	0.000447118	0.0119673
GDF10	392.13	2.65623	0.809958	-3.27947	0.00104001	0.0210232
EGF	182.202	-1.96286	0.508072	3.86334	0.000111847	0.00512735
SLC24A2	206.436	-1.86702	0.61137	3.05383	0.0022594	0.0339184
REEP1	269.569	1.56266	0.532563	-2.93423	0.00334372	0.0432787
PLPPR3	246.688	1.38336	0.428145	-3.23106	0.0012333	0.0232
PTH1R	356.251	2.24898	0.594624	-3.78218	0.00015546	0.00624144
KRT75	52.6063	-6.09203	1.92823	3.15939	0.00158102	0.0273665
GJC2	242.698	1.86592	0.547775	-3.40636	0.000658345	0.0155988
NTNG1	370.112	2.77063	0.699053	-3.9634	7.38885e-05	0.00390674
SOX8	205.31	2.05201	0.639095	-3.2108	0.00132364	0.0242933
SPRR2F	65.5759	-8.2897	2.21586	3.74107	0.00018324	0.00686381
AKR1B15	117.359	-6.79643	2.02491	3.35641	0.000789628	0.0174462
ART4	329.644	2.03207	0.65668	-3.09446	0.00197172	0.0313164
VWA5B2	226.793	-3.03497	1.01072	3.00276	0.00267541	0.0377562
SLC19A3	331.685	1.53121	0.422544	-3.62379	0.000290312	0.00918827
CACNA1E	170.277	-1.45069	0.465517	3.1163	0.00183139	0.0300179
PCLAF	170.68	-2.76081	0.543101	5.08342	3.70697e-07	0.000100459
LOXHD1	272.755	2.46453	0.803256	-3.06818	0.00215369	0.0328528
CHAC1	183.849	-1.61557	0.417417	3.87041	0.000108653	0.00505536
NEK2	136.426	-2.90576	0.825878	3.51839	0.000434176	0.0117113
ESCO2	156.045	-1.91082	0.635726	3.00573	0.00264948	0.0375757
SLC9A4	13.8047	-3.41643	0.784078	4.35726	1.31702e-05	0.0012246
RNF223	77.1301	-2.5608	0.821567	3.11697	0.00182722	0.0300179
HOXA10	64.8441	-2.96786	0.854386	3.47368	0.000513382	0.013
TNNI1	96.1138	-2.38465	0.782325	3.04816	0.00230248	0.0342195
THNSL1	277.313	-1.17969	0.334457	3.52717	0.000420021	0.0114532
SLCO1B3	62.4108	-4.53473	1.14598	3.95706	7.58774e-05	0.00397588
RAET1L	101.01	-7.89187	2.04497	3.85915	0.000113781	0.00517957
IL1A	178.792	-3.34598	0.917418	3.64717	0.000265147	0.00859571
DUSP9	93.1558	-6.82089	1.55353	4.39059	1.13045e-05	0.00113333
KRT3	28.0159	-6.01204	1.86282	3.22738	0.00124928	0.0234243
PCDHGA3	219.383	2.14632	0.636943	-3.36972	0.000752439	0.0169485
KL	300.593	2.39718	0.550705	-4.35293	1.34332e-05	0.00123273
FAM110D	219.482	1.594	0.528726	-3.0148	0.00257153	0.0368907
KLK6	71.3204	-7.36942	1.45103	5.07873	3.79958e-07	0.000101385
BMPER	323.143	2.53136	0.776359	-3.26055	0.00111195	0.0217849
RBPMS2	233.654	1.55728	0.517094	-3.01159	0.00259881	0.0370977
ADGRF4	78.8601	-3.45683	1.08933	3.17337	0.00150683	0.0265864
POTEI	152.885	-2.5199	0.746988	3.37341	0.000742439	0.0168325
REEP6	179.485	-2.34341	0.621712	3.76928	0.00016372	0.00642095
MRPL53	159.894	-1.4756	0.404415	3.64873	0.000263543	0.00858546
CALB2	222.111	-3.86297	1.20454	3.20702	0.00134119	0.0245376
ULBP3	171.098	-2.54197	0.627673	4.04983	5.1254e-05	0.00308529
MAB21L3	108.041	-1.64356	0.502699	3.26947	0.00107751	0.0214808
DSCAML1	224.447	2.14754	0.637079	-3.37092	0.000749181	0.016897
KHDRBS2	287.41	2.62745	0.774142	-3.39402	0.000688742	0.0159898
F12	81.7997	-2.53139	0.726745	3.48319	0.000495475	0.0127311
PRRT1B	207.534	1.73735	0.602818	-2.88204	0.00395103	0.0483946
MUCL3	215.111	1.89725	0.595581	-3.18554	0.00144484	0.0258078
HCAR1	210.813	-2.96841	0.788391	3.76516	0.000166446	0.00645825
RXFP1	144.158	1.70193	0.581095	-2.92884	0.00340228	0.0437344
ARC	269.567	2.90849	0.638319	-4.55648	5.20181e-06	0.000653769
TMEM88	249.41	2.29812	0.705153	-3.25904	0.00111791	0.0217978
SLC6A11	44.3695	-3.66851	1.05518	3.47665	0.00050772	0.0129119
POU6F2	64.5882	-3.58457	1.19686	2.99498	0.00274466	0.0382938
HOXC13	40.0362	-7.52922	1.64127	4.58744	4.48704e-06	0.000617644
RGS7BP	235.658	1.77485	0.60334	-2.9417	0.00326413	0.0426303
ADCYAP1R1	220.037	2.65592	0.582595	-4.55877	5.14539e-06	0.000651399
GIPC2	180.678	1.9133	0.618826	-3.09182	0.00198932	0.0314251
F10	212.129	1.33939	0.363782	-3.68185	0.00023155	0.00793678
NHLRC1	120.501	-1.75616	0.531904	3.30165	0.000961171	0.0199647
PCDH11X	123.945	2.11851	0.731235	-2.89716	0.00376558	0.0469339
TRHDE	174.443	2.43073	0.79014	-3.07633	0.00209566	0.0324428
LHFPL4	139.294	1.52224	0.506795	-3.00367	0.00266745	0.037735
CTXND1	128.072	2.66757	0.549059	-4.85844	1.18315e-06	0.000233188
FAM189A1	130.778	2.22151	0.530116	-4.19061	2.78201e-05	0.00205324
TSNAXIP1	163.708	2.33072	0.668706	-3.48542	0.000491362	0.0127007
KCNJ1	158.162	2.09992	0.687384	-3.05494	0.00225104	0.0338319
HOXC10	47.713	-5.19132	1.71452	3.02785	0.002463	0.0359885
AUNIP	105.74	-2.75412	0.667988	4.123	3.73967e-05	0.00256367
TACR2	126.715	1.67232	0.570699	-2.93031	0.00338628	0.0436666
RNF225	38.6483	-3.13966	0.849886	3.69421	0.000220569	0.0076854
INA	47.5471	-4.73094	1.5929	2.97002	0.00297776	0.0401917
ZIC5	38.6343	-4.4752	1.19097	3.75762	0.00017154	0.00658227
CDKN3	139.846	-2.31842	0.78485	2.95397	0.00313714	0.0416301
VIPR2	162.376	1.93219	0.610168	-3.16665	0.00154203	0.0269065
CAPNS2	67.692	-2.46333	0.793356	3.10495	0.00190314	0.0305684
IFITM5	111.101	2.04224	0.606924	-3.36491	0.000765693	0.0170927
SLC16A12	185.169	2.45256	0.792768	-3.09367	0.001977	0.0313429
GPM6A	205.64	2.81497	0.77616	-3.6268	0.000286958	0.00911538
CHODL	92.9895	-3.10222	0.955326	3.24728	0.00116512	0.0223292
CYP2A7	160.863	1.73394	0.565455	-3.06646	0.00216612	0.0329383
KCNA5	189.877	2.49022	0.618026	-4.02932	5.59393e-05	0.00326671
SPAAR	197.593	2.54922	0.441784	-5.77027	7.91425e-09	5.96803e-06
QRFP	123.383	2.31603	0.67146	-3.44924	0.000562167	0.0140089
SLC22A8	127.588	2.40847	0.649959	-3.70557	0.000210918	0.00746565
KRT78	35.5122	-6.50112	1.77133	3.67019	0.000242367	0.00821019
TNNC1	191.581	2.80079	0.874523	-3.20265	0.0013617	0.0247821
HOXC8	75.3813	-2.89582	0.89141	3.24858	0.00115983	0.0223264
PADI4	58.6165	1.92322	0.601865	-3.19544	0.00139617	0.0251979
ZNF695	50.7962	-3.55563	1.15604	3.0757	0.0021001	0.0324428
CA4	235.964	3.73632	0.775143	-4.82016	1.43441e-06	0.000267509
LRAT	122.741	-3.06213	0.938734	3.26197	0.00110639	0.0217566
ADRA1B	162.366	3.00333	0.77551	-3.87272	0.000107626	0.00503145
HCRTR1	133.195	1.92215	0.482856	-3.9808	6.86851e-05	0.00375796
SLC2A4	172.273	1.96992	0.297664	-6.61793	3.64275e-11	1.2636e-07
DDI1	107.276	1.71347	0.568034	-3.01649	0.00255719	0.0368522
CDO1	199.715	2.30167	0.644218	-3.57282	0.000353162	0.0102773
BARX1	11.3099	-4.61465	1.44857	3.18566	0.00144424	0.0258078
COX4I2	166.278	2.49082	0.739367	-3.36885	0.000754818	0.016958
GABRA3	40.7927	-5.79545	1.35236	4.28544	1.82379e-05	0.00154301
SLITRK2	81.6816	1.34978	0.456096	-2.95941	0.00308227	0.0411903
FOXL2	28.4767	-3.39854	0.902868	3.76416	0.000167111	0.00646957
HEMGN	25.2158	2.75642	0.716165	-3.84887	0.000118666	0.00529187
CCDC87	35.778	-2.87255	0.966037	2.97354	0.00294387	0.0399832
TTLL6	104.208	2.21434	0.654296	-3.38431	0.000713582	0.0163061
KCNN2	58.5541	2.09577	0.695045	-3.01529	0.00256732	0.0368907
OR13H1	51.404	-6.14558	1.50451	4.08477	4.41203e-05	0.00279278
RXFP4	98.6637	1.80248	0.602937	-2.9895	0.00279435	0.0386485
KLHL33	118.314	1.94558	0.529858	-3.67188	0.000240772	0.00818693
TMPRSS11F	38.7293	-4.45483	1.08079	4.12184	3.75856e-05	0.00256648
C9	84.4161	-4.47387	1.36779	3.27086	0.00107219	0.0214488
MYO1H	86.6618	1.69754	0.572991	-2.96259	0.00305063	0.0409204
BSND	95.7819	3.0056	0.610442	-4.92366	8.49418e-07	0.000186485
OVCH2	163.835	2.82705	0.811528	-3.48361	0.0004947	0.0127311
MYOZ3	110.986	1.65703	0.567424	-2.92027	0.00349729	0.0444699
KCNK17	155.124	2.05441	0.609889	-3.36849	0.000755798	0.016958
HOXC11	7.72751	-4.1236	1.26282	3.2654	0.00109311	0.0216061
P2RX2	116.957	2.51897	0.853438	-2.95155	0.00316179	0.0418795
PTX3	140.54	2.31706	0.531837	-4.35671	1.32035e-05	0.0012246
POU4F1	44.2899	-3.33836	0.850432	3.92549	8.65549e-05	0.00440012
ANKRD1	168.01	3.12332	0.920334	-3.39368	0.000689596	0.0159898
UBQLNL	87.418	1.49674	0.511409	-2.9267	0.00342575	0.043938
LY6G6C	75.8441	-4.80063	1.41306	3.39732	0.000680485	0.0159758
CHRNA2	53.5038	2.49312	0.812739	-3.06755	0.00215818	0.0328924
FBXO40	60.6942	2.54915	0.781475	-3.26198	0.00110637	0.0217566
RSPO2	142.591	2.80504	0.899111	-3.11979	0.00180978	0.0298657
FUT5	38.5657	-2.64823	0.732737	3.61416	0.000301326	0.00935474
SYN2	61.0232	1.75905	0.52327	-3.36164	0.000774811	0.0172507
CST4	18.7668	-4.58633	1.47506	3.10925	0.00187563	0.0303461
SFRP5	97.0272	2.35623	0.757495	-3.11055	0.00186738	0.0302408
VAT1L	63.7358	1.84887	0.598956	-3.08682	0.00202307	0.0317827
OR56B1	58.016	2.1084	0.624106	-3.37827	0.000729427	0.0165591
OR51I2	108.379	1.92559	0.634812	-3.03332	0.00241875	0.0354914
STYXL2	55.1708	2.96654	0.995656	-2.97948	0.00288735	0.0394627
FAM166A	45.2137	2.77295	0.899357	-3.08326	0.00204746	0.0320498
CEMP1	52.7932	-4.89294	1.32453	3.69409	0.000220672	0.0076854
ADGRG4	88.5258	2.15133	0.703672	-3.05729	0.00223347	0.0336979
CTRB2	62.1719	3.08399	0.90019	-3.42593	0.000612705	0.0148789
NRG3	72.1916	2.85597	0.786364	-3.63187	0.000281372	0.00895435
HOXB13	23.1266	-4.30618	1.24247	3.46583	0.000528593	0.0132887
MYOC	81.0188	3.69925	1.26523	-2.92378	0.0034581	0.0441334
HTR2C	38.8604	-6.42271	1.41806	4.52923	5.91995e-06	0.000708468
OR5P3	90.7734	2.86652	0.95241	-3.00975	0.0026146	0.0372535
CNBD2	18.8278	1.95607	0.561114	-3.48605	0.000490201	0.0127007
CTCFL	11.8216	5.2311	1.80824	-2.89292	0.0038168	0.0473862
TREML4	128.066	2.60567	0.829508	-3.14122	0.00168243	0.0286039
ACR	74.5088	2.6601	0.741845	-3.58579	0.00033606	0.00996653
METTL11B	6.15645	-4.19976	1.35274	3.10462	0.00190524	0.0305684
IGFL4	42.9379	-2.95285	0.938163	3.14748	0.00164683	0.028224
TRPM5	68.8953	2.7645	0.947925	-2.91637	0.00354134	0.0449312
FGF23	13.4516	2.59296	0.830799	-3.12104	0.00180214	0.0298539
ZNF534	44.7461	3.02878	0.737244	-4.10824	3.98686e-05	0.00266981
SLC1A6	11.6314	-4.76938	1.58807	3.00325	0.00267111	0.037735
LCN8	44.6048	7.62815	1.77223	-4.30426	1.67546e-05	0.00146026
SP8	31.286	-5.0537	1.10009	4.59389	4.35053e-06	0.00061346
TTC9B	24.0619	2.22493	0.626076	-3.55378	0.000379743	0.0107443
KRT74	10.5958	-22.2896	3.05114	7.30533	2.76592e-13	1.1993e-09
SAG	14.9673	2.24298	0.760933	-2.94767	0.0032018	0.0421656
IHH	54.844	2.1784	0.623995	-3.49105	0.000481131	0.0125863
BTNL8	81.7019	2.57714	0.742455	-3.4711	0.000518324	0.0130856
SGCG	59.0072	3.01581	0.584388	-5.16063	2.46126e-07	6.88518e-05
SPATS1	41.2676	3.41829	0.9608	-3.55775	0.000374041	0.01067
PF4	12.2797	3.99711	1.28356	-3.11408	0.00184519	0.0300417
SERTM1	43.3442	2.69926	0.868591	-3.10763	0.00188595	0.0304562
SLC22A24	38.8456	3.01668	0.753097	-4.0057	6.18344e-05	0.0034366
MYL1	85.7683	5.14575	0.879433	-5.85121	4.88001e-09	4.54839e-06
THEG	11.9655	-4.03518	1.3672	2.95142	0.00316318	0.0418795
LRCOL1	36.9848	3.05351	0.983347	-3.10522	0.00190136	0.0305684
C14orf180	36.7181	4.19064	1.11707	-3.75144	0.000175823	0.00665823
OR2A12	35.5629	-2.35312	0.755276	3.11558	0.00183584	0.0300179
OR10H1	27.245	-3.96116	1.09398	3.62086	0.000293624	0.00922575
TM4SF4	26.5105	3.19246	1.11234	-2.87004	0.00410423	0.0496747
FAM71A	40.4308	2.06285	0.667145	-3.09205	0.00198777	0.0314251
TMEM252	39.7645	3.193	0.663645	-4.81131	1.49942e-06	0.000273747
RPS27AP5	20.4301	-1.85741	0.566781	3.27713	0.00104869	0.0211495
ERICH4	36.3376	2.44179	0.732332	-3.33427	0.000855237	0.0184953
OR52N5	21.1397	3.62487	1.13493	-3.19391	0.0014036	0.0252531
KBTBD13	20.3131	2.32103	0.729508	-3.18164	0.00146445	0.0260364
SMIM33	31.1484	2.36798	0.661167	-3.58152	0.000341602	0.010008
RETN	26.7902	3.8488	1.10667	-3.47781	0.000505536	0.0128941
PRSS57	25.441	4.79231	1.44043	-3.32699	0.00087789	0.0187745
GYPB	10.0211	2.24929	0.73026	-3.08013	0.00206913	0.0322145
TCP11X2	5.3291	4.15973	1.43288	-2.90305	0.00369548	0.0462775
XAGE2	11.3237	6.61602	1.96867	-3.36066	0.000777564	0.0172898
GHRHR	8.62339	5.23306	1.45532	-3.59582	0.000323367	0.00979974

## Sheet: Table S5
Table S5. DEGs of pre- and post-treatment samples from MPR patients.
gene	baseMean	log2FoldChange	lfcSE	stat	pvalue	padj
PLEC	124183	1.49478	0.226004	6.61394	3.74233e-11	1.65228e-09
MACF1	101480	-1.16036	0.225354	-5.14906	2.61796e-07	3.88078e-06
FTL	80834.3	-1.19631	0.403822	-2.96246	0.00305195	0.0117551
KRT5	85311.6	7.32216	1.09735	6.67262	2.51284e-11	1.16534e-09
KRT6A	68730.2	9.63007	1.36832	7.0379	1.95152e-12	1.18972e-10
A2M	74869.3	-3.29277	0.390062	-8.44165	3.12884e-17	5.93868e-15
KRT17	57580.4	5.87161	1.05152	5.58392	2.35162e-08	4.79465e-07
SFTPA2	50720.6	-6.00522	1.13971	-5.26909	1.37104e-07	2.23978e-06
DSP	43995.6	5.03739	0.512368	9.83158	8.23187e-23	6.31487e-20
NDRG1	54523	2.88925	0.497701	5.8052	6.42889e-09	1.51802e-07
GAPDH	39959.9	1.82079	0.369385	4.92925	8.25442e-07	1.07023e-05
VIM	45417.1	-1.247	0.306098	-4.07385	4.62419e-05	0.000344262
SPTBN1	47573	-1.37117	0.254423	-5.38935	7.07125e-08	1.26397e-06
COL7A1	40384	4.57526	0.523457	8.74047	2.32142e-18	6.4757e-16
TNS1	45368.5	-1.86185	0.287232	-6.48204	9.04907e-11	3.63761e-09
MCL1	41566.1	-1.11861	0.25646	-4.36175	1.29025e-05	0.000114425
KRT14	37229.1	8.52875	1.80668	4.72068	2.35061e-06	2.6453e-05
THBS1	41476.4	-1.15384	0.406226	-2.84038	0.00450597	0.016321
NOTCH3	34111	1.67352	0.396362	4.2222	2.41935e-05	0.00019744
SFTPA1	34761.3	-5.99096	0.992049	-6.03898	1.55091e-09	4.36603e-08
AHNAK2	34399.9	3.32127	0.435941	7.61864	2.56358e-14	2.56512e-12
KRT16	39154.8	8.30456	1.3497	6.15292	7.60713e-10	2.32263e-08
TTN	34992.5	-1.38411	0.461136	-3.00151	0.00268642	0.0106205
EGFR	23636.7	2.49232	0.58116	4.28852	1.79867e-05	0.000152887
EIF4G1	31621	1.55856	0.226393	6.88433	5.80586e-12	3.12549e-10
FOSB	43591.2	-3.97181	0.714017	-5.56263	2.65738e-08	5.37047e-07
NAMPT	36014	-2.23014	0.454763	-4.90397	9.39179e-07	1.1953e-05
UTRN	33087.8	-1.0762	0.217623	-4.94522	7.60575e-07	9.96651e-06
C3	28637.4	-1.89416	0.432613	-4.37841	1.19549e-05	0.00010721
HBA2	5400.05	-3.24558	0.653938	-4.96313	6.93669e-07	9.18127e-06
PKM	29397.3	1.6954	0.211713	8.00803	1.16559e-15	1.60147e-13
SFTPC	36703.1	-10.4797	1.23538	-8.48292	2.19603e-17	4.54282e-15
PKP1	26648.1	7.04741	0.81396	8.65817	4.79388e-18	1.22583e-15
HBA1	5034.96	-3.201	0.659319	-4.85501	1.20381e-06	1.4801e-05
VWF	33318.9	-1.72296	0.329078	-5.23573	1.64333e-07	2.60598e-06
SYNE1	32287.4	-1.90324	0.356453	-5.33939	9.32618e-08	1.59725e-06
TNC	24472.7	1.17777	0.450829	2.61245	0.00898964	0.0288644
HLA-DRA	23636.8	-1.42668	0.427221	-3.33944	0.000839489	0.00406305
FOS	33477.3	-3.54602	0.426387	-8.31644	9.06478e-17	1.5172e-14
JUP	25707.5	3.36425	0.466256	7.21546	5.37534e-13	3.79178e-11
P4HB	25896.6	1.39681	0.216703	6.44572	1.15055e-10	4.4974e-09
TXNIP	26080.9	-1.31935	0.238401	-5.53415	3.12734e-08	6.19113e-07
AGRN	25366.7	1.97143	0.349689	5.63766	1.7238e-08	3.66144e-07
ZFP36	30400.5	-2.40633	0.418168	-5.75446	8.6921e-09	1.98795e-07
TIMP3	26652.2	-1.85011	0.35268	-5.24585	1.55566e-07	2.48838e-06
VEGFA	29610.8	1.50003	0.374559	4.00479	6.20717e-05	0.000443462
HBB	4249.17	-2.75792	0.71522	-3.85605	0.000115234	0.000756085
EGR1	28498.1	-3.15042	0.378182	-8.33044	8.05455e-17	1.38591e-14
SDC1	21090.1	3.05373	0.446579	6.83806	8.02744e-12	4.13987e-10
RPL8	23678	1.46454	0.335478	4.36553	1.26815e-05	0.000112946
EPAS1	27958.5	-1.8542	0.335519	-5.52637	3.26931e-08	6.43068e-07
CELSR1	22124.4	1.85455	0.297321	6.23754	4.44496e-10	1.46136e-08
LTBP2	22937.2	-1.10551	0.368776	-2.99779	0.00271945	0.0107303
TMSB4X	19111.5	-1.30125	0.294998	-4.41106	1.02865e-05	9.41742e-05
ENO1	19871.7	1.80988	0.296281	6.10867	1.00466e-09	2.98818e-08
ALDOA	19715	1.64738	0.28313	5.81844	5.9399e-09	1.42496e-07
VPS13C	19904.4	-1.23954	0.220175	-5.62978	1.80444e-08	3.79241e-07
NIBAN2	21666.5	1.51183	0.419138	3.60699	0.000309765	0.0017416
TGM2	21385.8	-1.19195	0.500136	-2.38326	0.0171603	0.0488161
FASN	20015	1.22715	0.318789	3.8494	0.000118406	0.000774687
PTPRF	19516.7	2.04086	0.334452	6.10211	1.04678e-09	3.09345e-08
ITGB4	18804.3	3.34616	0.43001	7.78159	7.16198e-15	8.08953e-13
MYH11	21865.9	-2.73349	0.328626	-8.31795	8.94978e-17	1.51169e-14
DDR1	18879.2	2.61258	0.423044	6.17568	6.58793e-10	2.04192e-08
SLC2A1	20124.9	4.42381	0.556051	7.95576	1.78032e-15	2.32464e-13
NFIA	18815.5	-1.28143	0.272127	-4.70893	2.49024e-06	2.77194e-05
NR4A1	23592.3	-2.85687	0.555121	-5.14638	2.65558e-07	3.93022e-06
ZBTB20	18095.4	-1.41872	0.198913	-7.1324	9.86321e-13	6.41666e-11
ITPR3	17100	1.10155	0.267254	4.12175	3.75999e-05	0.000287599
ABCC1	14079.8	1.32475	0.349633	3.78898	0.00015127	0.000958044
PERP	15267.1	4.6604	0.552747	8.43135	3.41711e-17	6.35479e-15
FOXK1	16497.7	1.39041	0.182759	7.60787	2.78658e-14	2.74351e-12
PLXNA1	16779.3	1.24599	0.257075	4.84681	1.25465e-06	1.53382e-05
LAMC2	12970.3	3.27902	0.584641	5.60861	2.03952e-08	4.21907e-07
NECTIN1	17308	4.64081	0.549751	8.44166	3.12867e-17	5.93868e-15
TNKS1BP1	17400.6	1.09958	0.288738	3.80823	0.000139964	0.000895373
KRT19	18287.2	3.63397	0.740617	4.90667	9.26354e-07	1.18438e-05
CTTN	11157.4	1.06157	0.317346	3.34514	0.0008224	0.00399019
FAT2	17010.3	4.47816	0.590532	7.58326	3.36975e-14	3.21453e-12
JUN	17948.7	-1.17037	0.321668	-3.63845	0.000274284	0.00157906
DCN	15843.9	-2.29685	0.415575	-5.52691	3.25921e-08	6.41769e-07
TNXB	20079.6	-2.82534	0.449114	-6.29092	3.1558e-10	1.08398e-08
HSPB1	14828.1	2.25997	0.515623	4.38299	1.17064e-05	0.00010534
CCDC80	14938.7	-2.27574	0.465722	-4.88649	1.02651e-06	1.28828e-05
TACC1	16982.7	-1.39861	0.219746	-6.36467	1.9571e-10	7.17772e-09
DUSP1	19292.9	-3.21444	0.369085	-8.7092	3.06022e-18	8.28554e-16
GPI	15390.4	1.98435	0.365521	5.42882	5.67276e-08	1.04651e-06
CUX1	14493.7	1.0315	0.280802	3.6734	0.000239341	0.00140904
IGF2	16806.2	-1.7093	0.718981	-2.37739	0.0174356	0.0494694
KLF6	17561.7	-1.8548	0.337034	-5.50331	3.72728e-08	7.23107e-07
CALD1	14335.9	-1.05417	0.238101	-4.42742	9.53684e-06	8.81882e-05
MYO15B	16597.3	-1.10647	0.397519	-2.78345	0.00537839	0.0188792
EMP1	18416.3	-1.0379	0.427913	-2.42549	0.0152879	0.0443952
SOCS3	17328	-1.73489	0.363459	-4.77327	1.81255e-06	2.10409e-05
TNK2	13763.7	1.13546	0.2924	3.88323	0.000103077	0.000684859
IL6ST	15148.9	-1.87391	0.245847	-7.62226	2.4928e-14	2.50792e-12
ZEB2	14690	-1.79429	0.316929	-5.66149	1.50064e-08	3.23516e-07
KRT13	2690.19	7.28507	1.59878	4.55663	5.19815e-06	5.23827e-05
TCF4	13912.2	-1.30614	0.160166	-8.15493	3.49372e-16	5.40529e-14
MBNL1	13666.5	-1.10656	0.212011	-5.21934	1.79563e-07	2.81595e-06
CLSTN1	13300.1	1.22157	0.22429	5.44641	5.1396e-08	9.65564e-07
LAPTM5	13134.7	-1.11046	0.353652	-3.13999	0.00168951	0.00723049
SMARCA4	13686.9	1.09877	0.207518	5.29479	1.19151e-07	1.98703e-06
NFE2L1	13454.8	1.04463	0.183735	5.68552	1.30418e-08	2.83822e-07
INTS1	13417.9	1.28082	0.183321	6.98676	2.81314e-12	1.61852e-10
KIAA1671	13017.4	1.24709	0.398389	3.13034	0.00174606	0.00743275
SHANK3	16326.9	-1.01753	0.388961	-2.61601	0.00889628	0.0286345
SESN3	13145.5	1.02769	0.380432	2.70137	0.00690541	0.0231366
ITGA3	15116.1	1.17974	0.465487	2.53443	0.0112631	0.0346301
SCD	12506.2	1.13891	0.45124	2.52396	0.0116041	0.0354949
LDHA	13312	1.29344	0.339786	3.80663	0.000140871	0.000899299
MYH14	11537.9	1.66746	0.599754	2.78025	0.00543178	0.0190267
SFN	13321.9	6.38325	0.708633	9.00784	2.10151e-19	6.90909e-17
CEP170B	13717.6	1.81317	0.370667	4.89164	9.99991e-07	1.26275e-05
PTPRC	12236	-1.69673	0.470529	-3.606	0.000310951	0.001747
KRT6B	11036	8.92673	1.46619	6.08838	1.14058e-09	3.3332e-08
KIAA1109	13397.3	-1.09576	0.217827	-5.03042	4.89417e-07	6.72939e-06
ABCC5	11460	1.40142	0.407504	3.43903	0.000583807	0.00299734
MICAL3	13271.8	1.02543	0.28546	3.5922	0.000327904	0.00182885
CSRP1	13214	-1.28643	0.218597	-5.88492	3.98242e-09	1.00439e-07
JCHAIN	10005.9	-2.55725	0.538095	-4.75241	2.01009e-06	2.30434e-05
LAMB3	11137.2	3.02458	0.563182	5.37051	7.85138e-08	1.38725e-06
SEC61A1	11813.8	1.00464	0.184856	5.43469	5.48922e-08	1.02186e-06
EPPK1	12024	2.9008	0.476927	6.08228	1.18483e-09	3.43674e-08
KRT6C	12217.2	9.85168	1.68139	5.85924	4.64991e-09	1.15221e-07
F11R	12702.3	1.86517	0.35638	5.23366	1.66186e-07	2.63082e-06
BTG2	12842.7	-1.60184	0.33384	-4.79823	1.60075e-06	1.8835e-05
FBLN1	11588	-1.26004	0.473836	-2.65922	0.00783212	0.0257771
GCN1	12677.4	1.06772	0.129889	8.22027	2.03054e-16	3.27932e-14
GPC1	11668.2	2.96933	0.563363	5.27072	1.35892e-07	2.22749e-06
FAM83H	12066	3.35572	0.39642	8.46507	2.56001e-17	5.01408e-15
TGFBI	12332.3	1.51579	0.433009	3.5006	0.000464216	0.00246658
FOXP1	11711.5	-1.39237	0.232864	-5.97933	2.2405e-09	6.1111e-08
LTBP4	13113.1	-1.1343	0.255663	-4.43671	9.13452e-06	8.53251e-05
EMP2	13774.1	-1.58427	0.447952	-3.53668	0.000405183	0.00219407
NABP1	11720.2	-1.17675	0.379227	-3.10302	0.00191554	0.00806839
PECAM1	12600.2	-1.86509	0.331065	-5.63362	1.76468e-08	3.73872e-07
FSCN1	9677.2	2.01226	0.417258	4.82257	1.41719e-06	1.69538e-05
MAP7D1	12797.9	1.40106	0.403612	3.47129	0.000517964	0.00270225
PPP1R12B	12216	-1.46276	0.202415	-7.22657	4.9533e-13	3.52105e-11
SREBF2	11002.8	1.0985	0.297323	3.69463	0.000220203	0.00131458
LUM	9689.77	-2.53352	0.410446	-6.1726	6.71747e-10	2.07509e-08
JAG1	9904.06	1.45556	0.408637	3.56199	0.000368054	0.00202194
ANKLE2	11395.7	1.0535	0.231565	4.54948	5.37798e-06	5.40174e-05
ETS1	11288.5	-1.3528	0.347911	-3.88835	0.00010093	0.000672966
KRT15	12043.7	4.20828	0.807025	5.21455	1.84259e-07	2.87979e-06
MYLK	11290.7	-1.91152	0.283164	-6.7506	1.47238e-11	7.19045e-10
HDGF	10527.1	1.5158	0.216646	6.9967	2.62059e-12	1.51722e-10
HLA-DPA1	9839.77	-1.75286	0.44823	-3.91062	9.20597e-05	0.000621758
ICAM1	11026.5	-1.32784	0.488806	-2.71649	0.00659776	0.0223047
TPI1	10760.7	2.00584	0.312428	6.42015	1.36143e-10	5.23283e-09
DOCK8	10027	-1.01383	0.364791	-2.77922	0.00544903	0.0190726
PPL	10348	2.10566	0.498663	4.22261	2.4149e-05	0.000197252
RXRA	11086.7	1.00246	0.285772	3.5079	0.000451655	0.00240887
HMGA1	9784.08	2.46977	0.281784	8.76478	1.87138e-18	5.38343e-16
ITGA6	9565.32	1.31825	0.36547	3.60701	0.00030975	0.0017416
RHOB	12008.5	-1.0602	0.287899	-3.68253	0.000230934	0.00136536
KRT8	9417.8	1.87992	0.488734	3.84651	0.000119814	0.000782234
MYH10	12148.1	-1.93971	0.331105	-5.85829	4.67668e-09	1.15605e-07
ATP1B1	13224.9	2.75157	0.562983	4.88749	1.0213e-06	1.2835e-05
MYL9	10773.6	-1.29048	0.285795	-4.51539	6.31996e-06	6.209e-05
SLC6A8	11649.3	4.17329	0.605762	6.88932	5.60615e-12	3.02683e-10
DPYSL2	10916.3	-1.95289	0.252016	-7.74909	9.25503e-15	1.01425e-12
ITPR1	10823.2	-1.44163	0.358062	-4.02621	5.66829e-05	0.00041151
TET3	9984.74	1.24111	0.208176	5.96182	2.4945e-09	6.74393e-08
DNAJC5	10123.7	1.05829	0.139597	7.58104	3.42793e-14	3.25318e-12
KHSRP	9705.28	1.01619	0.153621	6.61494	3.71694e-11	1.64898e-09
CDH11	8426.28	-1.20324	0.427467	-2.81481	0.00488055	0.0174255
RAI1	9821.53	1.10338	0.253888	4.34594	1.38682e-05	0.000121527
SIPA1L3	9407.2	1.04292	0.199909	5.21696	1.81879e-07	2.84501e-06
EIF3B	9625.78	1.52389	0.20544	7.4177	1.19173e-13	1.00646e-11
CAPN1	9484	1.64146	0.238688	6.87699	6.11312e-12	3.25377e-10
CLU	10120.2	-1.46851	0.426687	-3.44165	0.000578179	0.00297342
MROH1	9955.6	1.17265	0.180986	6.47925	9.21785e-11	3.68134e-09
SPINT2	10968.9	2.81556	0.334555	8.41581	3.90175e-17	7.11238e-15
LCP1	8968.89	-1.58026	0.359282	-4.39838	1.09064e-05	9.8915e-05
SCRIB	10054.5	2.02644	0.228208	8.87977	6.69997e-19	2.02218e-16
SOX4	8743.06	1.82248	0.35986	5.06441	4.09664e-07	5.74434e-06
C7	10979.6	-3.97222	0.860296	-4.61728	3.88811e-06	4.0719e-05
SLCO2B1	9055.66	-1.16869	0.35014	-3.33777	0.000844526	0.00408313
PLXDC2	9298.78	-1.52226	0.27982	-5.44014	5.32375e-08	9.9206e-07
PGK1	9842.56	1.37167	0.29645	4.62698	3.71028e-06	3.91237e-05
TAGLN	10187.5	-1.28468	0.254403	-5.04979	4.42288e-07	6.15027e-06
FURIN	9625.7	1.18273	0.362842	3.25964	0.00111555	0.00513459
PALM2AKAP2	10919.9	-1.63254	0.275189	-5.93245	2.98456e-09	7.84982e-08
ELN	11945.5	-2.21485	0.550529	-4.02313	5.74308e-05	0.000415955
KIAA1522	9186.73	1.89684	0.369737	5.13026	2.89347e-07	4.26174e-06
PTK7	9086.95	1.68047	0.504975	3.32784	0.000875234	0.00420949
TP63	6883.04	4.48611	0.690632	6.49566	8.26719e-11	3.36741e-09
TGFBR2	9840.16	-1.50562	0.287827	-5.23098	1.68611e-07	2.66692e-06
YWHAG	8216.45	1.02733	0.25988	3.9531	7.71453e-05	0.000534961
YEATS2	9853.48	1.83905	0.389838	4.71748	2.38784e-06	2.68021e-05
CCN1	11314.7	-2.9709	0.349843	-8.4921	2.02936e-17	4.29455e-15
ARHGAP23	9967.47	1.01334	0.361838	2.80053	0.00510183	0.0180669
HMCN1	10027.2	-2.08726	0.517661	-4.03209	5.52825e-05	0.000402295
S100A9	8639.29	3.27612	0.703006	4.66016	3.15967e-06	3.39992e-05
BCR	9348.67	1.06716	0.235219	4.53688	5.70915e-06	5.68475e-05
CCNL1	9498.98	-1.03538	0.164538	-6.29267	3.12055e-10	1.07388e-08
RPS24	8320.52	-1.14934	0.190679	-6.02763	1.66382e-09	4.6625e-08
PEAK1	10061.9	-1.50678	0.194225	-7.75794	8.63205e-15	9.51644e-13
IGFBP2	10722.2	3.25247	0.65776	4.94476	7.6239e-07	9.98319e-06
IRAK1	8900.23	1.89666	0.201898	9.39413	5.76926e-21	2.59068e-18
PMEPA1	8069.92	1.66781	0.375963	4.43611	9.15976e-06	8.54741e-05
SLC7A5	8377.86	2.55586	0.438882	5.82357	5.76035e-09	1.38996e-07
JMJD1C	10177.4	-1.44396	0.272431	-5.30029	1.15616e-07	1.93509e-06
NAP1L1	9118.29	-1.08537	0.193105	-5.62063	1.90263e-08	3.98061e-07
KCTD12	8326.47	-1.38051	0.257272	-5.36597	8.05163e-08	1.41855e-06
ACTA2	9030.98	-1.57897	0.304735	-5.18147	2.20148e-07	3.34418e-06
PCNX3	8817.04	1.08433	0.172474	6.28694	3.2378e-10	1.10596e-08
TRIM28	8806.11	1.17174	0.168329	6.961	3.37864e-12	1.91988e-10
COL14A1	9769.3	-3.38271	0.430647	-7.85494	3.99958e-15	4.78158e-13
NSD2	9260.06	1.14634	0.201208	5.69727	1.21741e-08	2.67086e-07
LY6E	9226.22	1.44113	0.263682	5.4654	4.6187e-08	8.76018e-07
ALDH3A1	1663.17	3.33896	1.15981	2.87889	0.00399071	0.0147655
MMP11	5402.37	3.71774	0.700363	5.3083	1.10651e-07	1.86046e-06
SERPING1	8692.74	-1.73656	0.340951	-5.09328	3.5193e-07	5.05019e-06
CTSS	8374.85	-1.47885	0.391405	-3.7783	0.000157902	0.000992263
SEMA4B	9174.83	2.45263	0.309702	7.91932	2.38815e-15	3.01152e-13
LYST	8662.25	-1.1351	0.175463	-6.46915	9.85529e-11	3.91892e-09
CD68	8728.6	-1.48083	0.587578	-2.52022	0.0117281	0.0358028
GSTP1	7660	1.37643	0.349537	3.93788	8.22047e-05	0.000564081
PSMD2	7344.99	1.78803	0.301244	5.93548	2.92991e-09	7.71711e-08
LAMA4	8767.17	-1.19024	0.324387	-3.6692	0.000243313	0.00142709
SCAF1	8727.27	1.22326	0.205138	5.96311	2.47488e-09	6.70073e-08
IGFBP3	7329.41	1.49253	0.552761	2.70013	0.00693123	0.0232007
CD93	10187.1	-1.48559	0.355732	-4.17614	2.96493e-05	0.000234582
TKT	7910.94	1.29684	0.304792	4.25484	2.09195e-05	0.000174275
MICALL1	7825.78	1.74601	0.340074	5.1342	2.83353e-07	4.18014e-06
SELENOP	8798.82	-1.57626	0.523295	-3.01217	0.00259384	0.0103322
RCC2	7977.12	1.5479	0.242037	6.39528	1.60249e-10	6.00885e-09
PTGFRN	6709.97	1.75686	0.452293	3.88434	0.00010261	0.00068227
APOL1	8730.68	1.47943	0.35708	4.14315	3.42571e-05	0.000265673
C1QB	6952.82	-1.2627	0.45082	-2.8009	0.00509606	0.0180569
HK2	9333.33	2.56408	0.447509	5.72966	1.0063e-08	2.24298e-07
DSG3	6082.6	8.01972	1.36126	5.8914	3.82944e-09	9.69792e-08
ZNF469	6888.33	1.17427	0.434134	2.70485	0.0068335	0.0229457
ADAMTSL4	10221.7	-1.5325	0.448971	-3.41335	0.000641683	0.00324472
RESF1	7840.72	-1.33576	0.302206	-4.42001	9.86945e-06	9.07625e-05
RABL6	8205.3	1.00852	0.172868	5.83404	5.40997e-09	1.31576e-07
HLA-DPB1	7258.61	-1.25007	0.443193	-2.82059	0.0047935	0.0171732
GCLC	6667.33	2.39904	0.480493	4.99288	5.94854e-07	8.04101e-06
SPARCL1	9702.51	-3.08669	0.364079	-8.47807	2.28951e-17	4.68357e-15
BICD2	7624.66	1.64336	0.338447	4.85559	1.20029e-06	1.47718e-05
LBH	7643.69	-1.28951	0.253668	-5.08345	3.70631e-07	5.27333e-06
ZFAND5	8757.93	-1.1154	0.259382	-4.30023	1.70621e-05	0.000145693
CYBB	7146.43	-1.38347	0.380687	-3.63415	0.000278901	0.00160014
ASAH1	7509.71	-1.46615	0.334167	-4.38747	1.14675e-05	0.000103697
AP2M1	7549.72	1.30421	0.295866	4.40813	1.04267e-05	9.52686e-05
ELF3	8312.98	1.39981	0.551455	2.5384	0.0111361	0.0343141
GNB2	7956.54	1.08681	0.247872	4.38454	1.16229e-05	0.000104794
IL1R1	7829.47	-1.14836	0.297777	-3.85643	0.000115056	0.000755183
TRIM29	6699.94	4.32878	0.999787	4.32971	1.49308e-05	0.00012936
LRRK2	8786.64	-3.27608	0.395779	-8.27755	1.25736e-16	2.0669e-14
DMXL2	7545.13	-1.06	0.298974	-3.54545	0.000391948	0.00213243
CDH1	6454.71	1.42681	0.377104	3.7836	0.000154578	0.000975301
DNAJB1	7223.33	1.15634	0.391928	2.95038	0.00317378	0.0121557
DEPP1	9961.1	-2.68234	0.467438	-5.73839	9.55805e-09	2.14864e-07
DENND3	8311.6	-1.07099	0.274529	-3.90118	9.57269e-05	0.000643456
CRIM1	8425.22	-1.04069	0.182306	-5.70849	1.1398e-08	2.51317e-07
KLF5	7466.42	2.66515	0.588001	4.53256	5.82732e-06	5.78365e-05
GABRE	6948.31	2.20812	0.499591	4.41985	9.87675e-06	9.07843e-05
FYB1	6569.42	-1.1067	0.433624	-2.55222	0.0107038	0.0332605
PER1	9785.76	-1.89448	0.41861	-4.52563	6.02146e-06	5.9411e-05
SEPTIN11	7341.76	-1.10585	0.231745	-4.77184	1.8255e-06	2.11379e-05
SMG5	7931.79	1.43078	0.210968	6.78196	1.18558e-11	5.97756e-10
HGS	7694.25	1.21282	0.154507	7.84958	4.17426e-15	4.95822e-13
KANK2	8110.71	-1.1406	0.339508	-3.35955	0.000780681	0.00381959
KCNAB2	6120.15	-1.24043	0.298458	-4.15612	3.23699e-05	0.000253063
SNED1	7300.36	-1.02086	0.328643	-3.10628	0.00189455	0.00799097
SLC2A3	8179.59	-1.19067	0.477069	-2.4958	0.0125675	0.0378753
TSC22D3	8925.44	-1.59628	0.379336	-4.20808	2.57546e-05	0.000208242
ERBB2	7836.21	1.32138	0.319332	4.13795	3.50427e-05	0.000270451
NFIB	8058	-1.32711	0.266639	-4.97719	6.45131e-07	8.61314e-06
ACACA	7568.4	1.03724	0.235103	4.41184	1.02497e-05	9.38839e-05
ENTPD1	7014.34	-1.45739	0.210929	-6.90941	4.86681e-12	2.66675e-10
TMC8	5015.33	-1.07372	0.394167	-2.72403	0.00644913	0.021919
NACC1	6751.66	1.79148	0.240244	7.45692	8.85689e-14	7.54927e-12
DOCK2	7035.78	-1.13552	0.40451	-2.80716	0.00499808	0.0177678
SLC1A5	6735.56	1.65868	0.306765	5.40701	6.40849e-08	1.16014e-06
RANGAP1	7318.69	2.06798	0.258847	7.98918	1.35844e-15	1.81234e-13
ULK1	7396.02	1.2093	0.262167	4.61269	3.97484e-06	4.15092e-05
ANKRD44	7002.65	-1.44345	0.478578	-3.01613	0.0025602	0.0102269
MAZ	6754.98	1.28748	0.19068	6.75203	1.45792e-11	7.15783e-10
LITAF	6828.84	-1.33692	0.25925	-5.15688	2.51102e-07	3.74942e-06
S100A2	5582.23	5.34193	0.843753	6.33116	2.43323e-10	8.65984e-09
NCKAP1L	6461.31	-1.26242	0.441597	-2.85877	0.00425284	0.0155448
SLC22A23	7062.35	1.36186	0.347021	3.92444	8.69332e-05	0.000591255
STOM	7528.55	-1.03661	0.313703	-3.30444	0.000951662	0.00452269
CRKL	6816.97	1.33009	0.269175	4.94136	7.75786e-07	1.01154e-05
AQP1	8159.14	-2.0432	0.392581	-5.20452	1.94496e-07	3.01139e-06
ZBTB7B	7347.52	1.757	0.223997	7.84384	4.36975e-15	5.05984e-13
EVPL	7807.58	2.799	0.510129	5.48685	4.09173e-08	7.83901e-07
CCN2	8368.63	-2.88351	0.362891	-7.94594	1.92719e-15	2.4987e-13
ITGA1	7755.96	-1.71264	0.306434	-5.58894	2.28455e-08	4.67197e-07
TACSTD2	6425.12	2.33442	0.533563	4.37514	1.21352e-05	0.000108509
PDIA4	6713.72	1.2336	0.268116	4.60098	4.20508e-06	4.35432e-05
LIPA	6920.11	-2.80006	0.451839	-6.19702	5.75417e-10	1.83187e-08
ADAMTS1	8299.65	-2.32624	0.316412	-7.35193	1.95359e-13	1.56381e-11
TENT5C	7077.04	-1.25654	0.488878	-2.57026	0.0101624	0.0318385
ARHGDIB	6516.3	-1.30629	0.36693	-3.56004	0.000370802	0.00203483
COL17A1	7053.37	5.15716	0.654781	7.87616	3.37607e-15	4.11635e-13
CELF2	7069.48	-2.07553	0.371095	-5.59298	2.23205e-08	4.57793e-07
CYBRD1	6994.87	-2.21337	0.304386	-7.27158	3.55303e-13	2.64837e-11
DLC1	8181.98	-2.6588	0.342352	-7.76626	8.08353e-15	9.07475e-13
STK17B	6552.76	-1.22236	0.300418	-4.06887	4.72417e-05	0.000350996
PLEKHG3	7359.74	1.66194	0.391572	4.24428	2.19294e-05	0.000181451
SERPINE1	8829.67	-1.31328	0.459846	-2.85591	0.00429132	0.0156555
IKZF1	6249.59	-1.26037	0.493884	-2.55196	0.0107119	0.0332663
ADA2	5982.58	-1.63159	0.477343	-3.41806	0.0006307	0.00319445
DSC3	5186.18	5.39694	0.912084	5.91715	3.27571e-09	8.4823e-08
AQP3	7153.7	2.26813	0.526561	4.30743	1.65162e-05	0.000141366
SPOCK2	6193.49	-1.87555	0.363127	-5.16499	2.40457e-07	3.60804e-06
TNS2	7634.22	-1.36678	0.292914	-4.66615	3.069e-06	3.31787e-05
DIP2B	6224.16	1.0735	0.272645	3.93736	8.23843e-05	0.000564877
MYADM	7634.86	-1.65829	0.305787	-5.42301	5.86033e-08	1.07679e-06
CD84	5977.51	-1.50337	0.501077	-3.00027	0.00269737	0.0106569
TP53INP1	5862.29	-1.03059	0.29753	-3.46382	0.000532571	0.00276591
SP100	6679.61	-1.11695	0.277841	-4.02012	5.81684e-05	0.000420141
DAB2	6607.29	-1.79721	0.278134	-6.46165	1.03564e-10	4.10281e-09
CRISPLD2	7585.57	-2.16806	0.369192	-5.87243	4.29442e-09	1.07425e-07
STARD9	7386.63	-1.85107	0.275472	-6.71963	1.8219e-11	8.68991e-10
RBMS2	6703.03	-1.10344	0.261827	-4.2144	2.5044e-05	0.000203121
ADGRG1	6366.88	1.5907	0.400886	3.96797	7.24882e-05	0.00050629
RASSF4	5830.1	-1.24909	0.369356	-3.38179	0.000720139	0.00356987
SPTBN2	5962.54	3.21643	0.383099	8.39582	4.62652e-17	8.19028e-15
DLG5	6534.01	1.07225	0.309528	3.46414	0.000531926	0.00276334
NEDD9	6970.94	-1.67393	0.269976	-6.2003	5.63567e-10	1.80764e-08
PJA2	6410.99	-1.24634	0.14674	-8.49348	2.00538e-17	4.29315e-15
AKR1C1	4368.21	3.13984	0.713642	4.39974	1.08382e-05	9.84423e-05
TUBB4B	6426.81	1.24379	0.314721	3.95204	7.74864e-05	0.000536922
ITGB8	4978.01	2.08861	0.515704	4.05002	5.12139e-05	0.000375507
LMO7	7112.21	-1.07406	0.404779	-2.65345	0.00796737	0.0261288
PHB2	6426.28	1.28878	0.235845	5.46452	4.64165e-08	8.79191e-07
LRRC8A	6139.05	1.55466	0.350127	4.44027	8.98472e-06	8.42678e-05
KREMEN1	6080.63	2.24168	0.475847	4.71093	2.46593e-06	2.74819e-05
CEMIP2	7226.72	-1.09322	0.281977	-3.87698	0.00010576	0.000701172
ANXA6	6091.07	-1.12879	0.215898	-5.22831	1.71063e-07	2.69644e-06
H1-0	5814.59	1.2627	0.369602	3.41636	0.000634638	0.00321086
CACNA1C	6632.97	-1.65561	0.319817	-5.17675	2.25786e-07	3.41574e-06
GPX3	7702.32	-2.32433	0.305799	-7.60084	2.94207e-14	2.86595e-12
LIMCH1	7849.23	-2.08184	0.480287	-4.33458	1.4604e-05	0.000126947
ATXN7L3	6522.93	1.42625	0.0888175	16.0582	5.01083e-58	9.22544e-54
NTRK2	4767.75	3.26469	0.80311	4.06506	4.80205e-05	0.000356063
PIK3R1	6413.55	-1.39735	0.236327	-5.91275	3.36437e-09	8.68743e-08
NFKBIZ	6588.22	-1.15006	0.288218	-3.99024	6.60069e-05	0.000468306
SYNPO2	6740.09	-2.00258	0.248124	-8.07089	6.97901e-16	1.01977e-13
EPB41L2	6577.26	-1.56802	0.221638	-7.07468	1.49793e-12	9.41241e-11
DOCK4	6898.79	-1.53825	0.315508	-4.87547	1.08549e-06	1.35491e-05
LAMA2	6617.06	-2.43183	0.368128	-6.60594	3.94999e-11	1.71923e-09
CYLD	5482.01	-1.34586	0.277057	-4.85769	1.18764e-06	1.46356e-05
SLIT3	6751.63	-2.65334	0.376541	-7.04661	1.83334e-12	1.12889e-10
IL16	6138.33	-1.2838	0.446964	-2.87226	0.0040755	0.0150248
TCF3	5893.42	1.0382	0.271735	3.82062	0.000133117	0.000858428
FAT4	6917.08	-1.89813	0.342967	-5.53443	3.12249e-08	6.18817e-07
RNF168	5430.92	1.18798	0.244404	4.86074	1.1695e-06	1.44411e-05
MKI67	5066.37	1.99877	0.303061	6.59528	4.24454e-11	1.83357e-09
HERPUD1	5235.46	-1.1862	0.304325	-3.89781	9.70648e-05	0.000651023
ARRB1	6154.38	-1.17946	0.428684	-2.75134	0.00593522	0.0204517
CLPTM1L	5708.09	1.09928	0.168107	6.53918	6.18559e-11	2.57751e-09
SLC9A3R1	6054.75	2.0972	0.304652	6.88391	5.82311e-12	3.12563e-10
GIPC1	5698.81	1.82842	0.350161	5.22165	1.77331e-07	2.78571e-06
DSC2	4464.12	3.28416	0.679052	4.83639	1.32216e-06	1.60781e-05
EPS15	5614.95	-1.09895	0.162512	-6.76224	1.35872e-11	6.72456e-10
LAD1	5225.93	4.18699	0.503313	8.31887	8.8809e-17	1.51169e-14
EPHB4	6353.5	1.37962	0.283645	4.8639	1.15097e-06	1.42601e-05
CELSR2	5569.05	2.60008	0.375744	6.91981	4.52243e-12	2.49609e-10
ABCA3	5823.92	-3.11035	0.53876	-5.77315	7.7801e-09	1.79273e-07
SYNGR2	5850.86	1.01911	0.24092	4.23009	2.33594e-05	0.000191629
CPM	5207.63	-2.06923	0.417536	-4.95581	7.20286e-07	9.49261e-06
ARHGAP31	6000.21	-1.39768	0.274669	-5.08859	3.6074e-07	5.16855e-06
GJB2	5417.51	5.76694	0.822065	7.01519	2.29639e-12	1.36134e-10
ZBTB16	9468.3	-4.22314	0.630052	-6.70284	2.04403e-11	9.61388e-10
STX7	5700.74	-1.40262	0.30488	-4.60057	4.21343e-06	4.36051e-05
LTBR	5346.84	1.24478	0.320021	3.88967	0.000100379	0.000670563
SLC7A1	5907.1	2.06353	0.294634	7.00372	2.49261e-12	1.46151e-10
DAPK1	5895.04	-1.38056	0.350036	-3.94405	8.01177e-05	0.00055142
PTPRM	6724.23	-1.38746	0.305119	-4.54727	5.4345e-06	5.44663e-05
PTPRG	6125.01	-1.34359	0.297753	-4.51244	6.4085e-06	6.27256e-05
AKR1C2	3409.39	3.67542	0.716813	5.12745	2.93698e-07	4.31202e-06
SLC3A2	5284.53	1.36707	0.238392	5.73455	9.77735e-09	2.18725e-07
NOTCH4	6966.01	-1.19316	0.396013	-3.01294	0.0025873	0.0103139
ST14	5635.57	2.4057	0.259257	9.2792	1.70754e-20	6.98611e-18
EHF	5893.47	1.82451	0.585519	3.11605	0.00183289	0.00775934
FOXK2	5898.25	1.23429	0.210693	5.85824	4.67794e-09	1.15605e-07
CTSK	5002.58	-1.05151	0.340014	-3.09254	0.00198454	0.00829827
REPIN1	5427.47	1.00582	0.21516	4.67476	2.94304e-06	3.20428e-05
KAT6B	5757.47	-1.05885	0.218788	-4.83962	1.30089e-06	1.58509e-05
TMPRSS4	4840.42	3.493	0.748752	4.6651	3.08469e-06	3.33288e-05
SPINT1	5862.05	2.48435	0.409724	6.06349	1.33201e-09	3.82585e-08
ADGRF5	5969.25	-2.58149	0.417928	-6.17688	6.53823e-10	2.03337e-08
REV3L	5715.7	-1.44742	0.14733	-9.82431	8.84773e-23	6.51582e-20
APOC1	5355.71	-2.02998	0.588441	-3.44976	0.00056108	0.00289519
URB1	5858.86	1.11357	0.199103	5.59291	2.23289e-08	4.57793e-07
PTPRB	6960.02	-2.35161	0.335025	-7.01922	2.23103e-12	1.33362e-10
YKT6	5235.32	1.59893	0.202765	7.88562	3.12987e-15	3.86738e-13
FABP5	6350.15	3.40548	0.670434	5.07952	3.78396e-07	5.37135e-06
GPRIN3	5498.07	-1.42399	0.428032	-3.32683	0.00087841	0.00422366
EPS8L2	5972.5	1.46577	0.403647	3.63132	0.000281973	0.00161424
DOCK10	5293.02	-1.30919	0.359265	-3.64407	0.000268361	0.00154884
ARHGEF5	5810.58	1.37732	0.339459	4.05739	4.96246e-05	0.000366032
ADAM15	5769.57	1.31643	0.253469	5.19364	2.0622e-07	3.16393e-06
RORA	5717.59	-1.15329	0.265899	-4.33731	1.44236e-05	0.000125616
APH1A	5460.26	1.01434	0.214072	4.73828	2.15535e-06	2.45103e-05
PTGDS	5794.01	-2.82701	0.517262	-5.46534	4.62014e-08	8.76018e-07
WNT5A	4597.69	3.30727	0.618516	5.3471	8.93753e-08	1.54943e-06
PHACTR2	5437.63	-1.10224	0.210441	-5.23775	1.6255e-07	2.58661e-06
TRAF7	5070.07	1.4197	0.274192	5.17777	2.24556e-07	3.40833e-06
SPRR1B	4585.74	10.3879	1.84755	5.62254	1.8817e-08	3.94579e-07
RBPMS	6289.39	-1.03036	0.340802	-3.02335	0.00249996	0.0100284
IGSF3	3891.49	2.2557	0.522732	4.31522	1.59441e-05	0.000137044
SNX14	5247.12	-1.09361	0.226856	-4.82073	1.43037e-06	1.70781e-05
KLHL21	5179.45	1.07889	0.245976	4.38616	1.15367e-05	0.000104221
FYN	4795.75	-1.29992	0.301363	-4.31345	1.60725e-05	0.000138011
RPS27	4761.71	-1.41101	0.239427	-5.8933	3.78562e-09	9.61338e-08
RPS25	4949.51	-1.09226	0.229866	-4.7517	2.01711e-06	2.30936e-05
RPL26	4736.39	-1.32596	0.272249	-4.87038	1.11386e-06	1.38562e-05
CLUH	5539.71	1.30112	0.216245	6.01689	1.77805e-09	4.93006e-08
ERBB3	4713.81	1.39874	0.486466	2.8753	0.00403646	0.0149078
PROM2	5860.88	4.03859	0.513911	7.85854	3.88626e-15	4.67647e-13
MFAP4	6337.56	-3.59862	0.273051	-13.1793	1.15474e-39	1.063e-35
SLC25A5	4998.29	1.7111	0.351964	4.86159	1.16445e-06	1.43981e-05
PAG1	5203.16	-1.09749	0.249482	-4.39908	1.0871e-05	9.8691e-05
TMEM132A	5433.21	2.87591	0.305871	9.40235	5.3358e-21	2.45594e-18
SDCBP	5383.23	-1.64996	0.295138	-5.59046	2.26467e-08	4.63792e-07
PGD	4658.09	1.30781	0.381775	3.42559	0.000613457	0.0031243
TBX2	6270.51	-1.69905	0.378928	-4.48382	7.33187e-06	7.06738e-05
BCAP31	5213.02	1.31174	0.285684	4.59157	4.39919e-06	4.52983e-05
SLC7A8	4903.84	1.72986	0.534864	3.23422	0.00121978	0.0055159
JAG2	6242	2.81617	0.442159	6.36913	1.90109e-10	7.02524e-09
SH3D19	5836.74	-1.65927	0.315962	-5.2515	1.50867e-07	2.42741e-06
DENND4C	5663.32	-1.00059	0.20731	-4.82657	1.38906e-06	1.6716e-05
NF2	5222.32	1.06605	0.21564	4.94364	7.66774e-07	1.00192e-05
SVEP1	6059.76	-3.16855	0.284372	-11.1423	7.80978e-29	2.0754e-25
B4GALNT3	4970.33	2.92276	0.492274	5.93725	2.89841e-09	7.65604e-08
CAD	5100.33	1.2249	0.18455	6.63722	3.19655e-11	1.44955e-09
ADGRE5	5635.84	-1.06327	0.370712	-2.8682	0.00412819	0.0151826
CFH	5306.15	-1.35026	0.370906	-3.64044	0.000272171	0.00156788
RNASEH2B	4918.77	-1.02543	0.26031	-3.93927	8.17315e-05	0.000561268
MGAT4B	5326.51	1.02206	0.231879	4.40773	1.04462e-05	9.53992e-05
NUP62	5195.98	1.19993	0.170699	7.02948	2.07307e-12	1.25139e-10
IRF6	4558.11	3.17522	0.611651	5.19123	2.0891e-07	3.1919e-06
CENPB	4989.16	1.17727	0.205993	5.7151	1.09641e-08	2.4262e-07
MGP	5565.05	-3.50062	0.538466	-6.50109	7.97407e-11	3.25522e-09
IL7R	5162.93	-1.62675	0.432988	-3.75703	0.000171944	0.00106409
MYO19	5162.03	1.38366	0.24242	5.7077	1.14515e-08	2.52194e-07
FGFR3	5728.53	2.9497	0.576038	5.12066	3.04461e-07	4.46292e-06
ADGRL1	5103.89	1.01236	0.307176	3.2957	0.000981773	0.00463472
FKBP5	4381.08	-1.10851	0.354085	-3.13062	0.00174436	0.00742723
CD24	4682.05	1.75603	0.460696	3.81169	0.000138022	0.000884485
KLF2	5680.92	-1.39092	0.496536	-2.80125	0.0050905	0.0180476
SRC	5370.33	1.01842	0.217502	4.68234	2.83617e-06	3.10665e-05
CCDC50	5137.36	-1.0931	0.183448	-5.95862	2.54373e-09	6.85691e-08
LCP2	4891.94	-1.1144	0.342883	-3.2501	0.00115366	0.00527965
UNC5B	4574.88	1.24142	0.396418	3.1316	0.00173857	0.00740773
ODC1	4643.98	1.96085	0.486981	4.02654	5.66044e-05	0.00041115
POLE	5468.42	1.21806	0.248392	4.90378	9.40086e-07	1.1953e-05
SMPD4	5023.92	1.07758	0.13305	8.09904	5.53956e-16	8.22491e-14
LIFR	6215.71	-2.462	0.506323	-4.86251	1.15908e-06	1.43509e-05
LIMK1	4362.8	1.08831	0.209822	5.1868	2.13935e-07	3.26057e-06
CCT6A	4116.81	1.67229	0.418044	4.00028	6.32671e-05	0.000451302
RGS5	5355.6	-1.87817	0.430511	-4.36266	1.28492e-05	0.000114063
CLDN4	4673.86	2.05566	0.54669	3.7602	0.000169779	0.00105352
RGS1	4835.13	-2.7608	0.592942	-4.65612	3.2223e-06	3.4552e-05
SHANK2	6087.89	1.61833	0.650877	2.48639	0.0129048	0.0386829
TUBA1C	4246.72	1.44664	0.292361	4.94814	7.49258e-07	9.83221e-06
AHI1	5009.39	-1.10022	0.22454	-4.89988	9.58957e-07	1.21761e-05
CHCHD2	4693.13	1.9671	0.447947	4.39136	1.12646e-05	0.000102013
CCT5	4741.49	1.82927	0.352063	5.19586	2.03778e-07	3.13954e-06
UACA	5361.18	-1.85409	0.276007	-6.71756	1.84796e-11	8.79141e-10
SLIT2	5631.88	-2.72486	0.460386	-5.91864	3.2462e-09	8.42959e-08
SECISBP2L	5173.18	-1.3586	0.185166	-7.33716	2.1817e-13	1.71655e-11
CKAP4	4819.02	1.37513	0.34234	4.01686	5.89795e-05	0.000424832
CHPF	4507.75	1.53132	0.415306	3.68722	0.00022672	0.0013439
CALML3	4619.62	8.81047	1.23438	7.13754	9.50128e-13	6.2252e-11
SH3D21	5458.12	1.30091	0.443125	2.93575	0.00332737	0.012665
PPP1R13L	5248.38	2.05608	0.421607	4.87678	1.07834e-06	1.3469e-05
DMXL1	4975.15	-1.06822	0.21654	-4.93315	8.09131e-07	1.04982e-05
HR	4377.83	4.24468	0.684366	6.20235	5.5625e-10	1.79041e-08
ITGA2	4162.03	1.13502	0.456291	2.48749	0.0128648	0.0385882
SLC40A1	4893.95	-2.0273	0.358903	-5.64861	1.61755e-08	3.46182e-07
LMNB2	5031.64	2.32848	0.239958	9.70371	2.90717e-22	1.84565e-19
TNS4	4800.84	3.1958	0.539782	5.92055	3.20874e-09	8.35589e-08
B3GNT5	3772.81	1.48154	0.422974	3.50268	0.000460606	0.00244951
AKAP12	6226.79	-2.03897	0.366973	-5.55618	2.7574e-08	5.54219e-07
CD37	4002.22	-1.55527	0.350284	-4.44002	8.99508e-06	8.4322e-05
PDGFRA	4676.21	-1.54168	0.370092	-4.16567	3.10445e-05	0.000244048
GAS7	4590.94	-1.45823	0.276681	-5.27042	1.3611e-07	2.22749e-06
THEMIS2	4949.98	-1.02682	0.412443	-2.48959	0.012789	0.0384162
JCAD	5402.43	-1.50585	0.369497	-4.0754	4.59353e-05	0.000342395
NECTIN4	4959.16	4.45821	0.636827	7.00065	2.54778e-12	1.48912e-10
DDR2	4642.7	-1.36819	0.230231	-5.94269	2.80388e-09	7.48148e-08
VWA1	5169.11	1.65681	0.382881	4.32723	1.50995e-05	0.000130577
ABI3BP	5661.97	-3.59454	0.529072	-6.79404	1.09034e-11	5.51489e-10
ADH1B	5895.33	-4.66632	0.616596	-7.56786	3.79415e-14	3.56399e-12
PLEKHH2	5648.07	-2.61376	0.292175	-8.94585	3.69096e-19	1.17163e-16
NFASC	5187.56	-1.82417	0.35233	-5.17744	2.24951e-07	3.40892e-06
HS6ST1	4743.8	1.4044	0.308708	4.54927	5.38315e-06	5.40399e-05
LY6D	5362.46	8.87911	1.11898	7.93501	2.10484e-15	2.67256e-13
MPEG1	4143.67	-1.65841	0.392882	-4.22113	2.43085e-05	0.000198204
STEAP4	4501.07	-2.35544	0.410979	-5.73129	9.96706e-09	2.22698e-07
ZNF512B	4837.33	1.0248	0.266027	3.85226	0.000117032	0.000766515
POMK	4363.41	1.10486	0.280614	3.93728	8.24104e-05	0.000564877
RNF187	4417.15	1.16598	0.192557	6.05527	1.40186e-09	3.99531e-08
CSRNP1	6095.89	-2.17986	0.344318	-6.33096	2.43648e-10	8.65984e-09
NCAPD2	4172.45	1.5794	0.239728	6.58831	4.44848e-11	1.91358e-09
NFATC2	5000.61	-1.37102	0.494508	-2.77249	0.00556286	0.019408
RAN	4829.34	1.24603	0.284585	4.37843	1.1954e-05	0.00010721
PRELP	5204.55	-2.17776	0.559132	-3.89489	9.82446e-05	0.000657978
ERO1A	4595.45	1.17865	0.343273	3.43356	0.000595719	0.00304915
PPARD	4604.42	1.00252	0.267727	3.74455	0.000180714	0.00110978
LSR	4564.91	1.82298	0.173682	10.4961	9.00368e-26	1.27513e-22
MLF2	4564.35	1.35632	0.26286	5.15985	2.47153e-07	3.69346e-06
CSF3R	5872.65	-1.46394	0.501649	-2.91826	0.00351993	0.0132664
PITX1	5577.03	6.81889	0.800638	8.51682	1.63988e-17	3.64729e-15
RASSF2	4596.86	-1.39192	0.358087	-3.88709	0.000101453	0.00067602
DVL1	4696.71	1.37491	0.228532	6.01624	1.78517e-09	4.94237e-08
ARHGEF4	4075.95	4.02911	0.555763	7.24969	4.17729e-13	3.02788e-11
KRT18	4417.86	1.40218	0.535793	2.61702	0.0088702	0.0285656
MAPK13	4296.47	1.34122	0.214714	6.24654	4.19643e-10	1.39965e-08
RNF217	4120.49	1.00208	0.365333	2.74293	0.0060894	0.0208658
MAFG	4555.94	1.31048	0.166695	7.86153	3.79484e-15	4.5965e-13
S100A8	4364.19	3.6275	0.909672	3.9877	6.67175e-05	0.000472618
FKBP4	4281.91	1.97823	0.351372	5.63	1.80206e-08	3.79175e-07
G6PD	3749.54	1.78698	0.392036	4.55819	5.15958e-06	5.20795e-05
TTC21B	4519.66	-1.16659	0.22853	-5.10474	3.31255e-07	4.80542e-06
CERS6	4077.75	1.00046	0.307667	3.25175	0.00114695	0.00525287
PDLIM3	5335.56	-3.64841	0.332096	-10.986	4.46228e-28	8.2155e-25
AKT3	4691.67	-1.18071	0.188674	-6.2579	3.90202e-10	1.31335e-08
ANK2	4799.63	-2.60948	0.357847	-7.29218	3.0499e-13	2.31077e-11
CXCR4	4736.76	-2.1103	0.469832	-4.49161	7.06862e-06	6.84589e-05
PKP3	5101.71	4.64696	0.535592	8.6763	4.08857e-18	1.07535e-15
PPDPF	4387.5	1.17864	0.369745	3.1877	0.00143408	0.00631649
ADARB1	4908.03	-1.70526	0.283117	-6.02316	1.71039e-09	4.77121e-08
CYHR1	4550.03	1.08391	0.175849	6.16388	7.0982e-10	2.18172e-08
PI3	3437.97	7.92955	1.46831	5.40047	6.64678e-08	1.1974e-06
EPHA2	4747.69	1.39007	0.339311	4.09674	4.19004e-05	0.000316809
MRC1	4888.11	-2.27829	0.46138	-4.938	7.89262e-07	1.02766e-05
CLEC2D	4190.46	-1.11498	0.464109	-2.40241	0.0162875	0.0467378
ITPRIP	5253.31	-1.21384	0.353745	-3.43139	0.000600503	0.00306937
TMEM184A	3884.88	1.14592	0.409633	2.79742	0.00515132	0.0182006
NCLN	4580.74	1.15587	0.15715	7.35519	1.90651e-13	1.53917e-11
CAMSAP1	4700.25	1.03581	0.171468	6.04084	1.53315e-09	4.32263e-08
GAN	3883.11	1.31163	0.291794	4.49506	6.95496e-06	6.75357e-05
TNFRSF21	4517.18	1.77402	0.322599	5.49914	3.81654e-08	7.38091e-07
DSG2	3784.64	2.53846	0.497821	5.09915	3.4118e-07	4.91892e-06
RASGEF1B	4863.49	-1.85952	0.341803	-5.44033	5.31815e-08	9.92022e-07
MAML2	4547.68	-1.11104	0.226476	-4.90576	9.30658e-07	1.18906e-05
CC2D1A	4337.53	1.16102	0.303649	3.82356	0.000131541	0.000850648
LETM1	4539.31	1.21416	0.142709	8.50793	1.77069e-17	3.88097e-15
CENPF	3536.25	2.7454	0.338326	8.11466	4.87139e-16	7.3514e-14
DUS1L	4382.16	1.15998	0.156713	7.40193	1.34218e-13	1.12322e-11
BNIP3L	5165.12	-1.09974	0.39542	-2.7812	0.00541592	0.0189941
COL6A6	4850.86	-4.76363	0.405072	-11.76	6.27672e-32	2.88902e-28
C6orf132	4284.25	2.22873	0.54019	4.12582	3.69414e-05	0.000283505
PLAU	4169.77	1.94478	0.537448	3.61855	0.000296257	0.00167977
FRMD8	4414.91	1.26913	0.199502	6.36147	1.99826e-10	7.29961e-09
IFFO2	3778.88	1.27799	0.30523	4.18697	2.82707e-05	0.000224932
MCM7	4412.67	1.56769	0.22007	7.12361	1.0514e-12	6.79201e-11
MTCL1	4602.21	3.24576	0.495224	6.55413	5.59685e-11	2.36338e-09
PRKCI	4432.17	1.57221	0.403688	3.89462	9.83527e-05	0.000658462
DDIT4	5169.8	1.34816	0.412006	3.27219	0.00106719	0.00495285
KLF9	5483.16	-2.00418	0.302523	-6.62488	3.47535e-11	1.54927e-09
SLC1A3	3958.41	-1.47915	0.417598	-3.54205	0.000397034	0.00215628
FRMD6	3948.65	1.492	0.458058	3.25724	0.00112502	0.00516523
CCT3	3973.92	1.18071	0.2321	5.08707	3.63633e-07	5.2019e-06
PFKP	4657.23	1.5079	0.240221	6.27716	3.44824e-10	1.17132e-08
SSRP1	4071.75	1.1483	0.175605	6.53913	6.18792e-11	2.57751e-09
ACACB	4760.42	-1.42893	0.336828	-4.2423	2.21236e-05	0.000182749
SAMD9L	3905.56	-1.14733	0.411549	-2.78784	0.00530607	0.0186716
CAV1	5437.43	-2.02095	0.396247	-5.10022	3.39259e-07	4.90275e-06
MORC2	4260.08	1.20446	0.190225	6.33175	2.42391e-10	8.64857e-09
APBB2	4172.59	-1.10878	0.247402	-4.48168	7.40587e-06	7.12379e-05
GSR	3541.56	1.02793	0.320597	3.2063	0.00134452	0.00598934
ZNF703	4185.23	1.88705	0.419525	4.49807	6.85732e-06	6.66579e-05
FAM83F	3698.53	4.13228	0.662424	6.23813	4.42841e-10	1.45852e-08
ARHGAP29	4914.4	-1.41582	0.528025	-2.68135	0.00733263	0.024342
MAL2	3989.69	2.25395	0.571933	3.94093	8.11655e-05	0.000558214
GUCY1A1	3688.83	-1.04824	0.344575	-3.04213	0.00234911	0.00952002
MDK	3722.86	1.64505	0.485127	3.39097	0.00069646	0.00347776
MMP19	5731.19	-3.26998	0.485277	-6.73838	1.6016e-11	7.80081e-10
LTF	1602.99	-3.04909	1.24701	-2.44513	0.01448	0.0424716
ZNRF2	4117.13	1.11834	0.314796	3.55257	0.000381488	0.00208477
BST2	4378.46	1.53749	0.438901	3.50303	0.000459989	0.00244694
DMD	4800.91	-2.39147	0.342992	-6.97239	3.1159e-12	1.78107e-10
PDCD4	3832.05	-1.1139	0.27341	-4.07411	4.61916e-05	0.000344026
LTA4H	3829	-1.05329	0.26896	-3.91615	8.9973e-05	0.000610127
ITGA4	3869.24	-1.52286	0.398619	-3.82035	0.000133264	0.000858775
PPP1R14B	4135.63	2.37797	0.273456	8.69597	3.43892e-18	9.17595e-16
DENND4A	4226.76	-1.39821	0.280806	-4.97926	6.38288e-07	8.54035e-06
CDCP1	4146.67	1.66725	0.261988	6.36382	1.96791e-10	7.20303e-09
ADGRL2	4584.45	-1.87888	0.365167	-5.14527	2.67132e-07	3.95034e-06
IDH2	4122.64	1.3132	0.329698	3.98303	6.80419e-05	0.0004802
SCRN1	3579.76	1.06601	0.199765	5.33632	9.48499e-08	1.61993e-06
LRRC59	3767.84	1.15467	0.227081	5.08485	3.67925e-07	5.24294e-06
LMCD1	5037.93	-2.41643	0.322523	-7.49229	6.76846e-14	5.9624e-12
DTX2	3964.21	1.26547	0.24045	5.26293	1.41775e-07	2.30177e-06
AGER	5741.98	-3.53375	0.420144	-8.41081	4.07203e-17	7.35001e-15
SLA	3908.2	-1.46001	0.358465	-4.07296	4.64196e-05	0.000345445
SLC39A7	3988.52	1.20899	0.253457	4.77002	1.84211e-06	2.12767e-05
STON2	4223.86	1.50699	0.446149	3.37776	0.000730781	0.00361192
CD55	4027.5	-1.50659	0.325579	-4.6274	3.70278e-06	3.90707e-05
SLC2A4RG	3794.05	1.27907	0.238652	5.35955	8.343e-08	1.46149e-06
LONP1	4040.1	1.05139	0.135998	7.73094	1.06753e-14	1.14938e-12
SH3BP1	3666.18	1.30947	0.321133	4.07766	4.54903e-05	0.000339765
CYP4F11	2249.09	5.63573	1.1799	4.77644	1.78427e-06	2.07257e-05
NSUN2	3839.15	1.18065	0.234895	5.02631	5.00014e-07	6.86485e-06
ADAMTS4	4347.69	-1.23295	0.452798	-2.72295	0.0064701	0.021974
PLCH2	3946.09	1.64577	0.409236	4.02158	5.7809e-05	0.00041803
CEACAM5	2464.73	5.19159	0.85171	6.09549	1.09101e-09	3.21384e-08
ELMO1	3956.82	-1.34615	0.331227	-4.06413	4.82126e-05	0.000357057
NME2	3784.8	1.59013	0.290531	5.47319	4.41994e-08	8.41525e-07
CXCL14	4085.31	3.30785	1.00851	3.27995	0.00103826	0.00484574
RDH10	3898.71	1.96808	0.47526	4.14106	3.457e-05	0.000267424
USP53	4399.57	-1.38549	0.274295	-5.05111	4.39242e-07	6.1218e-06
ZNF33A	3935.51	-1.1125	0.245241	-4.53634	5.72382e-06	5.69629e-05
ROS1	3677.37	-1.9232	0.76579	-2.51139	0.0120257	0.0365657
CLDN1	3197.92	2.61707	0.562387	4.6535	3.26342e-06	3.48945e-05
TTLL12	3765.63	2.27342	0.320901	7.08447	1.39576e-12	8.80044e-11
IFI27	4116.88	1.35432	0.390713	3.46629	0.000527702	0.00274527
CXCL12	3674.58	-1.87027	0.667079	-2.80367	0.0050524	0.0179332
DUSP7	3762.18	2.0193	0.426137	4.73861	2.1519e-06	2.44862e-05
ATF3	4707.26	-2.88522	0.435361	-6.62719	3.42147e-11	1.53267e-09
PUF60	4028.55	1.38698	0.221282	6.26795	3.65828e-10	1.2381e-08
CDH5	4970	-2.38506	0.61964	-3.8491	0.000118554	0.000775103
NOL6	3577.46	1.03974	0.164157	6.33378	2.39222e-10	8.55208e-09
ST3GAL5	3475.98	-1.07406	0.39258	-2.7359	0.00622091	0.021261
FXYD3	3738.75	3.35861	0.66247	5.06983	3.98168e-07	5.59166e-06
CYB561	4115.35	1.28241	0.238718	5.37208	7.78324e-08	1.37918e-06
DNAJB2	4140.96	1.01847	0.204589	4.97814	6.41979e-07	8.5835e-06
RTL10	3665.84	1.12542	0.185381	6.07087	1.27221e-09	3.66552e-08
MGAT4A	3760.86	-1.30073	0.320294	-4.06105	4.88516e-05	0.000361353
WNT7B	4105.77	3.94825	0.643988	6.13093	8.73665e-10	2.63258e-08
KIFC2	3825.9	1.17419	0.243321	4.82569	1.39522e-06	1.67673e-05
MSR1	3794.38	-2.08564	0.386636	-5.39434	6.87753e-08	1.23414e-06
SNRK	4192.75	-1.09979	0.155507	-7.07225	1.5244e-12	9.54619e-11
CCSER2	3760.06	-1.06644	0.136929	-7.78825	6.79416e-15	7.72143e-13
KALRN	4388.88	-1.83802	0.384529	-4.77992	1.75362e-06	2.04212e-05
RNASE1	3446.98	-2.07527	0.373893	-5.55044	2.84946e-08	5.70233e-07
AKAP1	3854.42	1.15338	0.290815	3.96603	7.30786e-05	0.000509833
PAICS	2883.88	1.24827	0.279582	4.46479	8.01474e-06	7.6258e-05
CALCOCO2	3786.8	-1.11515	0.162579	-6.85909	6.92985e-12	3.63491e-10
SOCS7	3916.64	1.02598	0.162963	6.29579	3.0583e-10	1.05641e-08
HLA-DMA	3394.17	-1.4342	0.412653	-3.47557	0.00050976	0.00266625
FBXL19	3850.82	1.63004	0.16967	9.60709	7.46273e-22	4.16352e-19
GANC	4038.63	-1.38937	0.227677	-6.10239	1.04492e-09	3.09292e-08
CANT1	3945.1	1.44305	0.191321	7.54258	4.60755e-14	4.22038e-12
FBXO32	3659.3	1.21766	0.333902	3.64676	0.000265573	0.00153371
EGFL7	4340.8	-1.47287	0.413088	-3.56552	0.000363141	0.00199815
TRIM11	3891.26	1.53805	0.168551	9.12512	7.16586e-20	2.58687e-17
TENM4	2930.21	1.55707	0.399644	3.89616	9.77313e-05	0.000655255
AKR1B10	553.719	8.70609	1.63644	5.32015	1.03684e-07	1.75292e-06
SPON1	3726.53	-1.65954	0.43001	-3.85931	0.000113709	0.000747677
CDK16	3773.32	1.03936	0.138673	7.49509	6.62513e-14	5.8642e-12
SLC39A1	3742.25	1.19477	0.279632	4.27266	1.93154e-05	0.000162456
PIEZO2	3670.42	-2.18954	0.483208	-4.53126	5.86339e-06	5.81116e-05
SH3BP5	4141.16	-1.33111	0.300058	-4.43618	9.15676e-06	8.54741e-05
HAS3	2216.53	1.1662	0.474728	2.45657	0.0140269	0.0413861
SPRR2A	762.643	8.28652	1.86456	4.44421	8.82135e-06	8.29892e-05
AOC3	4728.4	-3.651	0.336812	-10.8399	2.22787e-27	3.72884e-24
FGD5	4002.74	-1.16424	0.296256	-3.92983	8.50049e-05	0.000580069
DDX54	3711.02	1.07539	0.143979	7.46908	8.07552e-14	6.94759e-12
MMP1	1407.48	2.74615	0.833154	3.29609	0.000980398	0.00463061
RARG	3890.27	1.83582	0.400855	4.57976	4.65515e-06	4.76409e-05
CLCA2	2365.31	4.99881	0.90931	5.49737	3.85505e-08	7.4242e-07
PDE3B	3270.1	-1.43967	0.338235	-4.25643	2.07715e-05	0.000173199
FBXL18	3343.34	1.40167	0.210167	6.66932	2.56987e-11	1.18879e-09
VARS1	3666.77	1.22893	0.19138	6.42138	1.35045e-10	5.2015e-09
UNC45A	3900.93	1.2782	0.300156	4.25847	2.05831e-05	0.000171784
PEDS1	3695.74	1.29741	0.317952	4.08051	4.49373e-05	0.000336642
KCNMA1	3496.63	-1.75017	0.34454	-5.07972	3.77984e-07	5.36965e-06
LAPTM4B	3403.8	2.14693	0.440138	4.87786	1.07244e-06	1.34136e-05
TRPM4	3676.18	1.18093	0.299033	3.94915	7.84285e-05	0.000541819
PPM1K	3589.4	-1.0346	0.368415	-2.80825	0.00498114	0.0177213
NPNT	4429.48	-1.70108	0.464269	-3.664	0.000248306	0.00144798
CD53	3462.88	-1.70104	0.428343	-3.9712	7.15101e-05	0.000500788
MAPK6	3425.66	1.04005	0.307157	3.38606	0.000709037	0.00352718
DBN1	3725.23	1.21314	0.361074	3.35981	0.000779956	0.00381793
C11orf96	4286.86	-2.45381	0.403745	-6.07763	1.21972e-09	3.53085e-08
AASS	3968.22	-1.92663	0.279511	-6.89287	5.46773e-12	2.96078e-10
PARP8	3651.29	-1.47257	0.312213	-4.71656	2.39862e-06	2.68388e-05
IQCN	4269.83	-2.62533	0.44903	-5.84667	5.01513e-09	1.22898e-07
RRP7A	3734.26	1.20359	0.228534	5.26657	1.38994e-07	2.26663e-06
TACC3	3608.19	1.52579	0.232403	6.56526	5.19408e-11	2.21361e-09
CNN3	3576.65	-1.0914	0.29763	-3.66696	0.000245455	0.00143599
HMGCS1	3714.54	2.0136	0.477398	4.21785	2.46638e-05	0.000200479
SLC25A39	3398.29	1.13391	0.18409	6.15954	7.2958e-10	2.23499e-08
NGRN	3621.02	1.10827	0.369941	2.9958	0.00273725	0.0107913
SLC1A4	3411.24	1.41025	0.416477	3.38615	0.000708808	0.00352718
FILIP1L	3704.79	-1.56977	0.202641	-7.74659	9.43947e-15	1.02834e-12
USP5	3360.2	1.55163	0.258369	6.00549	1.90757e-09	5.24967e-08
SRGN	3467.05	-1.493	0.391322	-3.81528	0.000136031	0.00087355
RAPGEFL1	3657.25	3.28112	0.521213	6.29517	3.07068e-10	1.0587e-08
TMED9	3490.18	1.09737	0.236614	4.6378	3.52141e-06	3.72388e-05
FBN2	917.394	2.80283	0.652935	4.29266	1.76548e-05	0.000150413
ATP8A1	3563.6	-1.94302	0.496791	-3.91114	9.18622e-05	0.000620879
SERINC2	2670.8	2.31781	0.398282	5.81951	5.90193e-09	1.4204e-07
EFNB1	3460.05	1.78173	0.446496	3.99047	6.5943e-05	0.000468033
FHL1	4678.07	-3.99081	0.420523	-9.49011	2.30791e-21	1.1484e-18
TRAF5	3382.52	-1.00067	0.359071	-2.78682	0.00532276	0.0187161
ACE	4099.55	-1.44668	0.392155	-3.68905	0.000225092	0.00133683
DOCK11	3432.58	-1.42568	0.342634	-4.16093	3.16955e-05	0.000248212
STIP1	3429.41	1.16127	0.214673	5.40946	6.32135e-08	1.14662e-06
C2	3012.13	-1.40709	0.588782	-2.38983	0.0168562	0.0481222
RIPOR2	3621.34	-1.39684	0.535589	-2.60805	0.00910602	0.029177
MCM5	3452.76	1.2388	0.272561	4.54503	5.49274e-06	5.49304e-05
CREBRF	3385.37	-1.1286	0.250357	-4.50798	6.54479e-06	6.38898e-05
XPR1	3309.88	1.00405	0.315619	3.18119	0.00146671	0.00643877
A2ML1	3770.47	7.40256	1.26164	5.86739	4.42707e-09	1.10443e-07
RHCG	4020.2	8.42015	1.30401	6.4571	1.06729e-10	4.2077e-09
TALDO1	3257.26	1.06366	0.265295	4.00934	6.08885e-05	0.000437044
SORBS1	4250.18	-2.82716	0.353082	-8.00709	1.17455e-15	1.60183e-13
SEMA3F	3945.36	1.89777	0.500899	3.78872	0.000151424	0.000958362
ACER3	3285.27	-1.26181	0.213691	-5.9048	3.53068e-09	9.0408e-08
ADAMTS9	4078.77	-1.70584	0.608389	-2.80387	0.0050493	0.0179257
FRK	3013.54	1.21453	0.469516	2.58677	0.00968796	0.030668
FDPS	3463.66	1.28813	0.190021	6.77887	1.21122e-11	6.07621e-10
ZEB1	3385.53	-1.40157	0.203838	-6.8759	6.15986e-12	3.25889e-10
FLI1	3658.38	-1.40914	0.362025	-3.89239	9.92626e-05	0.000663589
S100A16	3229.42	2.26846	0.408452	5.55381	2.79508e-08	5.6118e-07
FAM83G	3375.06	2.57057	0.448995	5.72516	1.03336e-08	2.29654e-07
ENO2	3926.86	1.5415	0.293612	5.25014	1.51987e-07	2.44173e-06
BAIAP2L1	3440.69	1.43022	0.259849	5.50405	3.71157e-08	7.20819e-07
ZNF91	3247.85	-1.32397	0.388184	-3.41067	0.000648024	0.00327229
GLTP	3205.52	1.7276	0.384846	4.48908	7.15324e-06	6.91693e-05
ZNF704	3671.3	-1.54341	0.297292	-5.19157	2.08526e-07	3.1919e-06
HMCN2	3324.05	-1.94147	0.522519	-3.71561	0.000202716	0.0012281
LRRC32	4149.01	-1.58628	0.423538	-3.7453	0.000180178	0.00110723
JPT2	3016.68	1.37272	0.293793	4.6724	2.97707e-06	3.23941e-05
LRATD1	3205.9	2.78791	0.610111	4.56951	4.88865e-06	4.96442e-05
PIK3R5	3049.91	-1.43063	0.335246	-4.2674	1.97768e-05	0.000165731
PLEK	3167.12	-1.16383	0.382329	-3.04407	0.00233404	0.00946939
PAK4	3519.54	1.02159	0.278282	3.67105	0.000241561	0.00141817
CCT7	3318.21	1.14604	0.248798	4.60628	4.09931e-06	4.26639e-05
RASA1	3437.12	-1.04595	0.168505	-6.20726	5.39168e-10	1.74151e-08
CDH3	3091.63	3.43076	0.549906	6.23882	4.40889e-10	1.4547e-08
MDH2	3118.97	1.23142	0.255893	4.81224	1.49245e-06	1.76932e-05
MS4A7	3484.92	-2.605	0.340388	-7.65302	1.96314e-14	2.01918e-12
PGAM1	3233.88	1.16707	0.260953	4.47236	7.7362e-06	7.38751e-05
IER5	3345.04	1.05685	0.294075	3.59382	0.000325867	0.0018208
SOAT1	3272.13	-1.11443	0.258735	-4.30723	1.65314e-05	0.000141431
MAF1	3432.29	1.14971	0.181999	6.31709	2.66536e-10	9.33389e-09
CGNL1	3409.21	-2.01624	0.631012	-3.19524	0.00139714	0.00619223
FADS2	3064.77	1.3729	0.388176	3.5368	0.000405004	0.00219374
CDC42SE2	3095.62	-1.36147	0.3226	-4.22029	2.4399e-05	0.000198766
CARM1	3290.95	1.09982	0.248752	4.42135	9.80849e-06	9.03372e-05
FRY	3418.61	-1.55997	0.26232	-5.94683	2.73385e-09	7.33717e-08
TSKU	2817.32	1.76848	0.404749	4.36933	1.24629e-05	0.000111224
LRATD2	3246.75	1.66547	0.340618	4.88956	1.01061e-06	1.27346e-05
THBD	2832.09	-1.00805	0.296514	-3.39966	0.000674696	0.00338377
SHROOM4	4100.76	-1.90166	0.420982	-4.5172	6.26638e-06	6.16294e-05
GRHL2	3301.59	2.5417	0.512532	4.95911	7.08154e-07	9.34611e-06
MEX3D	3365.39	1.9628	0.433515	4.52763	5.96483e-06	5.89472e-05
TOMM40	3280.87	1.79165	0.187522	9.55436	1.24355e-21	6.54145e-19
A4GALT	3145.59	1.62563	0.459664	3.53655	0.000405388	0.00219453
PLPP3	3403.46	-1.35282	0.198895	-6.80164	1.03431e-11	5.26042e-10
FAM83A	3180.37	6.47722	0.634658	10.2058	1.86711e-24	2.02208e-21
DAAM2	3472.63	-1.66335	0.297713	-5.5871	2.30899e-08	4.71295e-07
PMP22	3429.13	-1.81669	0.241631	-7.51844	5.54346e-14	4.97857e-12
TOP2A	2911.4	2.64423	0.406622	6.50291	7.87802e-11	3.23442e-09
IARS2	3152.4	1.00469	0.35915	2.79741	0.00515146	0.0182006
ZNF185	3616.57	2.78618	0.453469	6.14415	8.03941e-10	2.43443e-08
DYNC2H1	3592.62	-1.10534	0.304918	-3.62505	0.000288902	0.00164674
TUFM	3111.16	1.1235	0.204409	5.4963	3.87842e-08	7.4614e-07
GADD45B	3746.37	-2.00345	0.393322	-5.09367	3.51192e-07	5.04353e-06
CYP27A1	3207.38	-1.55597	0.582863	-2.66953	0.00759586	0.0251073
ANO9	3254.19	1.14035	0.356364	3.19996	0.00137446	0.00610352
PYCR2	2943.15	1.14045	0.198714	5.73916	9.515e-09	2.14157e-07
PDE4D	3544.89	-1.12596	0.302544	-3.72165	0.000197923	0.00120302
GSAP	3130.27	-1.42	0.305597	-4.64664	3.37378e-06	3.58836e-05
EFEMP1	3620.55	-2.17356	0.322856	-6.7323	1.67007e-11	8.04911e-10
CD34	3479.23	-1.97546	0.353922	-5.58164	2.38263e-08	4.84714e-07
IFI6	3455.88	1.44651	0.52178	2.77225	0.00556697	0.019408
CIT	3381	1.75768	0.305686	5.74997	8.92591e-09	2.03385e-07
ZNF598	3104.78	1.24564	0.250897	4.96474	6.87937e-07	9.11194e-06
NR2F6	3238.46	2.03499	0.336064	6.05538	1.40086e-09	3.99531e-08
JAML	3104.15	-1.25775	0.468435	-2.68501	0.00725283	0.024125
PSMC3	3129.73	1.15867	0.235152	4.92733	8.3363e-07	1.07705e-05
PPM1G	3209.65	1.19943	0.175459	6.83597	8.14545e-12	4.18899e-10
PLEKHG5	3237.32	1.20253	0.436377	2.75571	0.00585648	0.02026
RAB3D	3011.23	1.57596	0.305626	5.1565	2.51615e-07	3.75403e-06
AACS	3304.45	1.56975	0.202314	7.75899	8.56088e-15	9.49484e-13
FMOD	2975.84	-1.04432	0.369246	-2.82824	0.00468047	0.0168305
TRAF4	3268.94	1.37886	0.162536	8.48341	2.18686e-17	4.54282e-15
NOP56	3142.97	1.32444	0.214267	6.18125	6.35946e-10	1.98784e-08
SLC11A1	3990.06	-1.2856	0.528463	-2.43273	0.0149857	0.043676
ZNF219	3187.74	1.27492	0.347135	3.6727	0.000240003	0.00141172
CDC42BPG	3301.37	1.76296	0.394439	4.46954	7.83874e-06	7.46993e-05
COL4A3	3566.69	-2.75603	0.657243	-4.19332	2.74898e-05	0.000219668
TIPARP	3270.99	-1.06981	0.284049	-3.76627	0.000165706	0.00103243
GJB6	3074.78	7.48165	1.19432	6.26436	3.74361e-10	1.26234e-08
SRXN1	2459.15	2.60317	0.717645	3.62738	0.000286309	0.00163399
KEAP1	2842.25	1.59492	0.316587	5.03788	4.70728e-07	6.50156e-06
DNAH17	2979.01	2.02426	0.565868	3.57726	0.00034722	0.00192261
PPP1R37	3210.53	1.23384	0.189751	6.50239	7.90553e-11	3.23442e-09
SRSF9	3163.95	1.11288	0.220374	5.04996	4.41905e-07	6.1496e-06
MAP3K9	3183.51	2.15171	0.275323	7.81521	5.48724e-15	6.3141e-13
SOX2	2597.4	4.49857	0.805768	5.58296	2.36459e-08	4.81576e-07
BOP1	3169.9	1.98011	0.271452	7.29453	2.99713e-13	2.28518e-11
PTGIS	3160.29	-2.6952	0.742002	-3.63234	0.000280867	0.00160941
IMPDH1	2962.61	1.16557	0.215553	5.40736	6.39592e-08	1.15901e-06
TPD52	3002.53	1.20728	0.328809	3.67167	0.000240974	0.00141601
PODN	3119.78	-2.27759	0.480497	-4.74006	2.13654e-06	2.43414e-05
BASP1	2858.57	1.03523	0.354588	2.91954	0.0035055	0.0132172
MCM3	3201.91	1.71025	0.331914	5.15268	2.56783e-07	3.81569e-06
PLEKHA7	3029.98	1.25537	0.280916	4.46884	7.86439e-06	7.4905e-05
IRAK3	3492.57	-1.17067	0.39726	-2.94687	0.00321008	0.0122794
CDH23	3336.62	-1.33729	0.51933	-2.57504	0.010023	0.0315334
PPIP5K2	2968.4	-1.15264	0.235578	-4.89281	9.94063e-07	1.25612e-05
FMO2	3753.42	-3.4059	0.421883	-8.07309	6.854e-16	1.00951e-13
TECR	3066.01	1.18781	0.244072	4.86662	1.13522e-06	1.40934e-05
NDOR1	2892.39	1.10408	0.244369	4.51808	6.24032e-06	6.14388e-05
FGL2	2647.56	-2.05699	0.421148	-4.88424	1.0383e-06	1.30218e-05
NHSL2	3106.4	-1.61051	0.251661	-6.39953	1.55856e-10	5.85604e-09
PLTP	3016.02	-1.06186	0.337567	-3.14564	0.00165723	0.00711219
KCTD15	3055.79	1.24796	0.438873	2.84356	0.00446129	0.0161782
PRICKLE2	3415.1	-1.3242	0.362366	-3.65431	0.000257873	0.00149613
WDR7	3138.54	-1.00039	0.18999	-5.26547	1.39832e-07	2.27625e-06
GAB1	3105.8	-1.21757	0.158932	-7.66094	1.84584e-14	1.91999e-12
FBXO41	2959.03	1.35356	0.268636	5.03862	4.68891e-07	6.48104e-06
FCGR2A	2929.11	-1.10221	0.334412	-3.29598	0.000980798	0.00463131
PDP1	2949.5	1.38367	0.423111	3.27024	0.00107457	0.00497957
AKT1S1	2915.6	1.02702	0.234657	4.37669	1.20496e-05	0.000107954
TMEM250	3068.67	1.72733	0.237355	7.2774	3.40323e-13	2.54703e-11
BTD	3028.32	-1.53773	0.249661	-6.15926	7.30841e-10	2.23514e-08
WTIP	2870.57	-1.11284	0.300337	-3.70529	0.00021115	0.00127
PHLDA3	2849.77	1.53885	0.33429	4.60335	4.15751e-06	4.31918e-05
VGLL3	2897.47	-2.78068	0.276966	-10.0398	1.0189e-23	1.04217e-20
ILF2	2736.31	1.03532	0.274998	3.76483	0.00016666	0.00103697
PLXNB3	3220.41	2.66338	0.425891	6.25367	4.00927e-10	1.34209e-08
SELENBP1	3253.52	-2.12774	0.379777	-5.60261	2.1115e-08	4.35328e-07
TEAD3	3058.76	1.05161	0.353667	2.97344	0.00294481	0.0114446
GUCY1A2	3448.56	-2.02964	0.380606	-5.33266	9.67851e-08	1.64761e-06
ESRP1	2916.87	2.78003	0.518224	5.36453	8.11614e-08	1.42582e-06
SOX12	2888.98	1.52056	0.259659	5.85598	4.74209e-09	1.17033e-07
GAS2L1	3102.65	1.51098	0.349401	4.32447	1.52896e-05	0.000131972
GID8	2935.13	1.22924	0.177067	6.94225	3.85897e-12	2.15295e-10
PTDSS1	2747.57	1.00521	0.310407	3.23835	0.00120222	0.00546252
ACVRL1	3436.55	-1.35491	0.351496	-3.85471	0.000115866	0.000759958
SGPP2	2800.47	1.73241	0.389866	4.44362	8.84587e-06	8.3135e-05
FASTK	2859.5	1.05415	0.166566	6.32868	2.47269e-10	8.77162e-09
SDK2	3224.15	1.40708	0.520252	2.70461	0.00683851	0.0229584
FIG4	2673.33	-1.07552	0.261422	-4.1141	3.88687e-05	0.000296442
PAIP1	3122.68	1.75186	0.429682	4.07711	4.55982e-05	0.000340433
GOLM1	3015.47	1.1312	0.419081	2.69925	0.0069496	0.0232465
RGL1	3123.17	-1.10439	0.264681	-4.17254	3.01222e-05	0.000237507
EGLN3	3316.25	2.38866	0.525205	4.54805	5.4144e-06	5.42944e-05
CLTB	3093.81	1.62578	0.313672	5.18306	2.18278e-07	3.31852e-06
GPAA1	2807.55	1.22755	0.217581	5.64181	1.68271e-08	3.5857e-07
LSG1	2635.37	1.08107	0.292512	3.69582	0.00021918	0.00130975
CDK4	2307.97	1.25259	0.304161	4.11817	3.81893e-05	0.000291865
ESRRA	3070.99	1.57412	0.170654	9.22408	2.86016e-20	1.14336e-17
ARHGEF6	2926.93	-1.72381	0.337009	-5.11503	3.13698e-07	4.58373e-06
SAE1	2830.68	1.01263	0.190198	5.3241	1.01453e-07	1.72153e-06
C11orf95	3069.77	1.28196	0.236657	5.41696	6.06217e-08	1.10725e-06
SHMT2	2820.8	1.90366	0.312939	6.08318	1.17825e-09	3.42696e-08
TRIP6	2994.35	1.39155	0.218866	6.35801	2.04384e-10	7.45131e-09
SLC7A11	1585.78	2.48091	0.634561	3.90964	9.24336e-05	0.000624054
DKC1	2780.98	1.99895	0.30525	6.54854	5.81011e-11	2.44224e-09
TARS1	2637.65	1.2511	0.338053	3.7009	0.00021484	0.00128883
POLDIP2	2769.21	1.04075	0.217379	4.7877	1.68699e-06	1.97076e-05
TMX4	2852.03	-1.14937	0.179305	-6.41016	1.4537e-10	5.52978e-09
FRMD4B	3021.99	-1.16411	0.233408	-4.98745	6.11802e-07	8.23329e-06
TENM2	2478.93	4.49254	0.632933	7.09797	1.26605e-12	8.03769e-11
CYC1	3086.86	2.33934	0.263077	8.8922	5.99089e-19	1.8383e-16
KLF12	2661.33	-1.30142	0.283228	-4.59496	4.32836e-06	4.46439e-05
NAT10	2962.08	1.02406	0.19074	5.36886	7.92353e-08	1.39866e-06
TNFRSF25	2573.21	1.04436	0.367267	2.84359	0.00446078	0.0161782
ZDHHC11B	2994.65	-2.02419	0.591076	-3.42458	0.00061576	0.00313343
LIMS2	3287.67	-1.66093	0.32735	-5.07388	3.89785e-07	5.4991e-06
CA12	2525.35	2.62966	0.772328	3.40485	0.000662002	0.003331
ZNF83	3063.52	-1.04505	0.31083	-3.36212	0.000773456	0.00379028
NELFB	2962.44	1.07171	0.155467	6.89352	5.44282e-12	2.95598e-10
FAM83B	2365.57	6.22939	1.52421	4.08696	4.37058e-05	0.000329242
CAPN3	2976.32	-1.51084	0.322616	-4.68311	2.82557e-06	3.10323e-05
MIF	2717.57	2.40337	0.48162	4.99019	6.03199e-07	8.13306e-06
CITED2	3063.92	-1.47325	0.262265	-5.61742	1.93825e-08	4.03873e-07
LAMP3	2578.13	-2.13998	0.382905	-5.5888	2.28638e-08	4.67197e-07
EPM2AIP1	2799.01	-1.14902	0.254628	-4.51256	6.40492e-06	6.27239e-05
PSTPIP1	2427.15	-1.04358	0.357229	-2.92133	0.00348544	0.0131551
PDE5A	3153.69	-2.17603	0.197123	-11.0389	2.48034e-28	5.70819e-25
MEIS1	2998.28	-1.58677	0.407458	-3.89432	9.84731e-05	0.000659029
FZD4	3464.91	-1.28208	0.410081	-3.1264	0.00176961	0.00751912
SPRR2D	424.797	4.8156	1.69338	2.84379	0.00445811	0.0161762
RNPC3	2661.61	-1.27449	0.293766	-4.33845	1.43488e-05	0.000125084
S100A14	2748.04	3.27173	0.75625	4.32626	1.51662e-05	0.000131091
EPHB3	2624.41	2.57459	0.511658	5.03185	4.85768e-07	6.68421e-06
IQGAP2	2763.94	-1.75987	0.384731	-4.57428	4.77856e-06	4.87143e-05
WRNIP1	2912.63	1.16904	0.268552	4.35314	1.34203e-05	0.000118107
MEF2C	2715.02	-1.8587	0.408525	-4.54977	5.37037e-06	5.39705e-05
TFDP1	2771.9	1.18946	0.229914	5.17351	2.29737e-07	3.46129e-06
SUSD2	2935.3	-2.77123	0.66212	-4.18539	2.84678e-05	0.000226206
GTF2IRD1	2793.23	1.6742	0.349436	4.79115	1.65826e-06	1.94337e-05
ADRM1	2663.69	1.2414	0.243629	5.09546	3.47892e-07	5.00003e-06
TNFRSF13C	1965.29	-1.42718	0.591949	-2.41098	0.0159099	0.0458612
UBALD2	2779.63	1.17871	0.244887	4.81329	1.48464e-06	1.76119e-05
ITGA8	3345.63	-3.57221	0.571191	-6.25397	4.00147e-10	1.34192e-08
SSC5D	2712.19	-1.40308	0.479193	-2.928	0.00341148	0.0129236
MPZL2	2401.61	1.23878	0.449987	2.75292	0.00590672	0.0203802
NDUFA4L2	3262.42	3.17952	0.621506	5.11583	3.1236e-07	4.5678e-06
SLC26A11	2195.37	-1.25047	0.340577	-3.67161	0.000241026	0.00141601
SH3BGRL	2709.37	-1.59778	0.230294	-6.93803	3.97617e-12	2.20498e-10
MTMR10	2689.5	-1.093	0.191893	-5.69589	1.22728e-08	2.68037e-07
AKR1C3	1788.07	3.47938	0.93859	3.70703	0.000209705	0.00126214
AJUBA	2997.96	2.29825	0.442339	5.19566	2.03993e-07	3.14023e-06
TMED3	2471.62	1.00111	0.145596	6.87595	6.15786e-12	3.25889e-10
ID1	3254.04	1.30502	0.520685	2.50636	0.0121983	0.0370109
RUSC1	2853.33	1.05249	0.247317	4.25564	2.08449e-05	0.000173733
PCDH17	3131.86	-1.79291	0.595406	-3.01124	0.00260187	0.0103542
CSGALNACT2	2762.72	-1.1805	0.247073	-4.77794	1.77102e-06	2.05978e-05
GPR157	2627.36	1.28172	0.174273	7.35464	1.91446e-13	1.53917e-11
SOWAHC	2450.57	2.40413	0.451923	5.31979	1.03887e-07	1.75474e-06
ABCF3	2628.87	1.23881	0.222078	5.57826	2.42939e-08	4.93137e-07
CBX4	2645.66	1.04541	0.182227	5.73685	9.64524e-09	2.16295e-07
ENPP2	3033.83	-2.98883	0.470716	-6.34953	2.1597e-10	7.8272e-09
IRAG1	2762.17	-1.30537	0.29477	-4.42844	9.49164e-06	8.79027e-05
GEM	2927.39	-2.09314	0.326604	-6.4088	1.46666e-10	5.56121e-09
NAIP	2668.83	-1.0026	0.242515	-4.13418	3.56225e-05	0.000274298
ABCA6	3055.68	-2.8873	0.386844	-7.46372	8.41158e-14	7.20305e-12
FANCA	2683.78	1.26515	0.260915	4.84891	1.24145e-06	1.52052e-05
CCNH	2724.62	-1.49765	0.273631	-5.47326	4.41824e-08	8.41525e-07
EMB	2487.25	-1.39649	0.44296	-3.15264	0.00161801	0.0069895
PLCB3	2754.83	1.16553	0.301289	3.86849	0.000109513	0.000723201
KLF16	2710.44	1.09865	0.343139	3.20178	0.00136583	0.0060726
WWC2	2989.26	-1.24094	0.303624	-4.08708	4.36828e-05	0.000329203
LRRC4	2553.73	1.23986	0.38594	3.21257	0.00131553	0.00587442
RAP1A	2569.58	-1.16127	0.204994	-5.66489	1.47116e-08	3.17533e-07
LIG1	2667.45	1.07134	0.223151	4.80098	1.57893e-06	1.86225e-05
PRODH	2850.1	2.18489	0.573769	3.80796	0.000140118	0.000895732
CHST2	2632.25	1.81255	0.44421	4.08039	4.49601e-05	0.000336642
GIMAP5	2663.32	-1.31688	0.539574	-2.44059	0.0146633	0.0429267
PRRG4	2512.88	3.34726	0.483734	6.91963	4.52823e-12	2.49609e-10
ALDH16A1	2616.85	1.14989	0.246184	4.67088	2.99919e-06	3.25963e-05
PES1	2615.44	1.58857	0.268882	5.90806	3.46151e-09	8.91327e-08
NEBL	3049.33	-1.12496	0.431711	-2.60581	0.0091657	0.0293416
INAVA	2388.89	3.18448	0.494745	6.43661	1.2217e-10	4.75534e-09
SERPINB9	2464.8	-1.16365	0.420423	-2.7678	0.0056436	0.0196336
EFS	2696.32	1.78275	0.483699	3.68566	0.000228109	0.00135046
ROBO4	3297.06	-1.76716	0.374031	-4.72463	2.3054e-06	2.60397e-05
MCM4	2466.79	2.45912	0.305984	8.03677	9.22371e-16	1.29632e-13
HECW2	2934.15	-1.58842	0.395369	-4.01757	5.88018e-05	0.000423718
ITGA9	2658.53	-1.32687	0.299742	-4.42673	9.56724e-06	8.8425e-05
RPS6KA4	2419.86	1.34201	0.239045	5.61405	1.97651e-08	4.10716e-07
SLC39A8	2998.25	-2.07245	0.398347	-5.20263	1.96488e-07	3.0374e-06
SPRY1	2842.74	-1.54847	0.263339	-5.88016	4.09876e-09	1.03091e-07
CEBPG	2442.45	1.21974	0.338858	3.59955	0.000318769	0.00178439
VANGL2	2413.44	2.08184	0.47804	4.35495	1.33096e-05	0.000117358
TNIK	2604.75	-1.36473	0.330826	-4.12521	3.70394e-05	0.000284138
FOXM1	2252.99	2.71284	0.295112	9.19257	3.83562e-20	1.44117e-17
TMEM119	2272.16	-1.49471	0.459289	-3.2544	0.00113631	0.00520933
ARNTL2	2042.03	2.52566	0.43746	5.77347	7.76556e-09	1.79163e-07
TLR4	2447.82	-1.68703	0.40284	-4.18784	2.81619e-05	0.00022426
PCGF5	2517.13	-1.45712	0.231241	-6.30129	2.95172e-10	1.02343e-08
CTNNBIP1	2528.26	1.3477	0.322612	4.17746	2.94785e-05	0.000233431
ESRP2	2643.06	1.07198	0.330575	3.24276	0.00118378	0.00539603
HOOK2	2645.55	1.67274	0.29585	5.654	1.56758e-08	3.36371e-07
RBMS3	2708.52	-1.63108	0.242305	-6.73153	1.67893e-11	8.05279e-10
ARHGAP25	2153.13	-1.75271	0.331787	-5.28263	1.27343e-07	2.10837e-06
AAMP	2615.82	1.07526	0.17575	6.11814	9.46749e-10	2.82964e-08
RAB8B	2510.52	-1.77889	0.242522	-7.33496	2.21789e-13	1.7376e-11
EPS8L1	2603.44	2.13017	0.454869	4.68303	2.82663e-06	3.10323e-05
PSMB4	2412.9	1.07632	0.216301	4.97603	6.4902e-07	8.64625e-06
PRXL2A	2481.04	1.13545	0.315998	3.59323	0.000326602	0.00182325
UGDH	2401.94	1.41893	0.44112	3.21666	0.00129692	0.00580458
COLEC12	2392.09	-1.98472	0.352377	-5.63238	1.77742e-08	3.76009e-07
ZNF37A	2501.94	-1.00606	0.214978	-4.67983	2.87109e-06	3.13894e-05
PPP1R16A	2628.83	1.5348	0.217855	7.04508	1.8536e-12	1.13377e-10
NRARP	2363.31	1.92649	0.41182	4.67798	2.89711e-06	3.16551e-05
NCS1	2464.02	1.628	0.355896	4.57437	4.77665e-06	4.87143e-05
OTUB1	2514.73	1.19082	0.163996	7.26132	3.83318e-13	2.83424e-11
LPIN3	2619.16	1.09061	0.330319	3.30168	0.000961088	0.00455708
PLCE1	2594.53	-1.35259	0.243203	-5.56158	2.67343e-08	5.39698e-07
PLAGL1	2666.95	-1.56649	0.228638	-6.85137	7.3146e-12	3.80421e-10
AHCY	2229.89	1.3261	0.280687	4.7245	2.30683e-06	2.60399e-05
ZNF331	2795.95	-1.99939	0.469274	-4.26059	2.03884e-05	0.000170391
ARHGAP10	2752.3	-1.06314	0.252861	-4.20446	2.61703e-05	0.00021031
FANCI	2557.84	1.58732	0.368255	4.31037	1.62981e-05	0.000139629
PRUNE2	3110.2	-1.91479	0.462186	-4.14291	3.42932e-05	0.000265841
WNK2	2244.18	2.04439	0.576712	3.54491	0.00039274	0.00213548
SLC25A1	2470.78	1.64519	0.254086	6.47492	9.486e-11	3.78023e-09
RAB40C	2471.71	1.03385	0.250269	4.13096	3.61246e-05	0.000277699
FCHO2	2394.26	-1.61517	0.2569	-6.28717	3.23303e-10	1.10596e-08
CENPC	2518.99	-1.06002	0.216452	-4.89726	9.71812e-07	1.23139e-05
MGAT2	2282.84	1.13231	0.188018	6.02234	1.71911e-09	4.78105e-08
COASY	2512.85	1.25253	0.17895	6.99935	2.57155e-12	1.49826e-10
RTKN2	3289.56	-2.98512	0.373357	-7.99536	1.29201e-15	1.74315e-13
PRDX2	2307.43	1.29098	0.35436	3.64314	0.00026933	0.00155375
IGSF9	2821.2	5.4204	0.627804	8.6339	5.92947e-18	1.49544e-15
PLIN3	2338.39	1.05942	0.249935	4.23879	2.2473e-05	0.000185206
FGD4	2547.16	-1.2967	0.53632	-2.41777	0.0156161	0.0451986
LRP8	1917.35	1.14373	0.289178	3.9551	7.65036e-05	0.000531312
ZNF787	2441.22	1.01847	0.158677	6.4185	1.37623e-10	5.27871e-09
PIK3CG	2218.22	-1.26784	0.372104	-3.40722	0.000656286	0.00330856
FAM160A1	2367.1	1.59626	0.387707	4.11719	3.8352e-05	0.000292987
TAX1BP3	2491.24	1.55761	0.442162	3.52272	0.000427136	0.00229338
RYR2	2941.6	-1.96718	0.530486	-3.70827	0.00020868	0.00125716
MAPRE2	2539.66	-1.4459	0.190141	-7.60433	2.86393e-14	2.80467e-12
CAVIN2	3394.77	-2.88044	0.443865	-6.48946	8.6147e-11	3.47058e-09
PFN2	2629.15	2.32037	0.625175	3.71156	0.000205985	0.00124341
NR4A3	2964.84	-3.09014	0.53928	-5.73011	1.00364e-08	2.23977e-07
CCL5	2192.8	-1.55334	0.431119	-3.60304	0.000314516	0.00176487
DIPK2A	2673.28	1.46996	0.382087	3.84719	0.000119482	0.000780345
KIAA0040	2594.48	-1.44671	0.201121	-7.19322	6.32823e-13	4.34735e-11
BDH1	2092.18	2.15217	0.337919	6.36888	1.90408e-10	7.02524e-09
CYP2S1	2232.44	3.23813	0.57373	5.64399	1.66152e-08	3.54465e-07
CD83	2295.58	-1.35572	0.479808	-2.82555	0.00472002	0.0169595
RASGRP3	2202.6	-1.07007	0.442041	-2.42075	0.0154887	0.0448862
GALNT6	2965.73	2.01568	0.370151	5.44555	5.16453e-08	9.69258e-07
PPP3CB	2254.75	-1.01249	0.188525	-5.37057	7.84871e-08	1.38725e-06
ARHGAP18	2504.18	-1.73858	0.246129	-7.0637	1.62129e-12	1.00843e-10
ASPM	2085.89	2.36675	0.357435	6.62149	3.55589e-11	1.58134e-09
TMTC3	2194.76	1.0689	0.372315	2.87096	0.00409231	0.0150747
PDE4B	2613.91	-1.59718	0.469728	-3.40022	0.000673327	0.00337783
DDX11	2426.09	1.86493	0.229631	8.12142	4.60756e-16	7.01073e-14
STRAP	2233.82	1.05853	0.257971	4.10329	4.07319e-05	0.000309177
NR4A2	2599.92	-2.40889	0.379131	-6.35371	2.10185e-10	7.6378e-09
BNC2	2145.53	-1.66883	0.32703	-5.10299	3.34334e-07	4.83918e-06
FAM3C	2116.63	1.02514	0.398283	2.5739	0.0100559	0.0316246
LMOD1	2861.53	-2.66859	0.32441	-8.22599	1.93578e-16	3.15395e-14
CORO2A	2265.05	1.46383	0.303918	4.81654	1.46067e-06	1.73948e-05
C19orf25	2316.03	1.04867	0.219974	4.76726	1.86748e-06	2.15292e-05
ADGRD1	3036.24	-3.31587	0.537494	-6.16913	6.86666e-10	2.11408e-08
FBXO46	2392.2	1.19194	0.192347	6.19684	5.76097e-10	1.83187e-08
ITGA7	2335.12	-1.07387	0.313366	-3.4269	0.000610521	0.00311107
PGAM5	2338.29	1.79813	0.246022	7.30884	2.69466e-13	2.07579e-11
UQCRC1	2397.39	1.36947	0.259664	5.27401	1.33471e-07	2.19601e-06
HAPLN3	2199.42	1.11895	0.273972	4.08419	4.42305e-05	0.000332514
RGMA	2453.92	2.70236	0.672038	4.02113	5.79186e-05	0.0004185
SPHK1	2201.92	1.55187	0.39008	3.97833	6.94024e-05	0.000487511
CLDN18	2727.57	-3.83835	0.507328	-7.56582	3.85438e-14	3.60218e-12
SEMA6A	2683.12	-1.00978	0.273966	-3.6858	0.000227989	0.00135046
MAP1LC3B	2306.12	-1.00481	0.228373	-4.39985	1.08326e-05	9.84399e-05
HEYL	2790.07	-1.70327	0.404841	-4.20726	2.58488e-05	0.000208638
SSH3	2378.92	1.35246	0.245512	5.50872	3.61456e-08	7.03465e-07
ANKRD9	2384.24	1.31573	0.288774	4.55624	5.20771e-06	5.24216e-05
DRAM1	2092.9	-1.37025	0.283453	-4.83412	1.33734e-06	1.62305e-05
PRKG1	2501.26	-2.05685	0.295573	-6.95885	3.43053e-12	1.93741e-10
IQANK1	2144.96	2.91324	0.518939	5.61385	1.97877e-08	4.10723e-07
SFTPD	2274.88	-4.71574	0.649947	-7.25558	3.99948e-13	2.93364e-11
BRI3BP	2347.92	1.72637	0.238863	7.22745	4.92141e-13	3.51194e-11
NAXE	2244.99	1.04976	0.169981	6.17577	6.58397e-10	2.04192e-08
SH3BP5L	2348.79	1.02383	0.169468	6.04142	1.52762e-09	4.31745e-08
VCAM1	2064.76	-1.7634	0.395984	-4.4532	8.46002e-06	7.98756e-05
PIP4K2C	1703.32	1.18148	0.241566	4.89091	1.00369e-06	1.26655e-05
LRP11	2372.9	1.67246	0.47326	3.53391	0.000409465	0.00221335
FOXE1	2106.62	5.97474	0.793226	7.53221	4.98902e-14	4.50259e-12
CYTIP	2349.81	-1.61343	0.544529	-2.96298	0.00304673	0.0117449
PRKACB	2115.69	-1.50821	0.322805	-4.67219	2.98002e-06	3.24071e-05
GET4	2042.4	1.12228	0.248793	4.51092	6.4546e-06	6.31098e-05
STXBP1	2509.28	-1.20178	0.272948	-4.40298	1.06774e-05	9.72217e-05
PTGES2	2193.42	1.31003	0.183464	7.14051	9.29861e-13	6.11417e-11
PPIF	2087.24	1.13843	0.285801	3.9833	6.79641e-05	0.000479972
PITPNM3	2202.21	1.35529	0.401914	3.37208	0.000746035	0.00367351
CASP4	2196.67	-1.15395	0.249433	-4.62628	3.72285e-06	3.91889e-05
CEPT1	2170.23	-1.43272	0.289207	-4.95397	7.27133e-07	9.576e-06
GCLM	1550.27	1.40757	0.44275	3.17914	0.00147711	0.00647038
BBIP1	2423.09	-1.57017	0.296485	-5.29596	1.18391e-07	1.97616e-06
NR2F1	2602.53	-1.52546	0.353272	-4.31808	1.57394e-05	0.000135474
COX20	2246.87	-1.03718	0.203075	-5.10737	3.26666e-07	4.75434e-06
MAP3K10	2398.98	1.20551	0.295888	4.07422	4.6168e-05	0.00034399
PTPN3	2318.27	1.01347	0.372759	2.71884	0.00655112	0.022175
FERMT2	2536.63	-1.4557	0.286991	-5.07228	3.93081e-07	5.54136e-06
THSD4	2279.98	-1.25132	0.374669	-3.33981	0.000838356	0.00405941
IGSF6	2081.09	-1.3169	0.393294	-3.34839	0.000812825	0.00395374
EVI2B	2134.17	-1.86378	0.344474	-5.41051	6.28462e-08	1.14334e-06
ADM	2857.88	2.32722	0.557365	4.1754	2.97463e-05	0.000235148
TBRG4	2195.6	1.38069	0.222749	6.1984	5.70413e-10	1.82324e-08
TSPO	2148.44	1.36951	0.33397	4.10069	4.11918e-05	0.000311963
PLEKHH3	2443.01	1.17528	0.337472	3.48261	0.000496548	0.00260975
CBX1	2227.72	1.08496	0.280407	3.86923	0.00010918	0.000721505
BICDL1	2079.6	1.48025	0.335774	4.40847	1.04104e-05	9.51669e-05
ZC3H6	2175.97	-1.12169	0.250074	-4.48543	7.27683e-06	7.02537e-05
BEST1	2174.23	-1.31776	0.37751	-3.49067	0.000481818	0.00254103
MS4A6A	1931.91	-1.52071	0.408263	-3.72483	0.000195445	0.00118954
LRRC8C	2059.75	-1.17789	0.1958	-6.01579	1.79007e-09	4.94849e-08
CELSR3	2437.16	3.01139	0.444847	6.7695	1.29225e-11	6.44758e-10
GLIPR1	2132.57	-1.32746	0.269351	-4.92838	8.29148e-07	1.07277e-05
TRMT112	2255.91	1.06221	0.202586	5.24324	1.5778e-07	2.52161e-06
CPAMD8	2538.79	-1.9175	0.543909	-3.52541	0.000422833	0.00227492
ZGPAT	2382.41	1.18589	0.2675	4.43324	9.28259e-06	8.62704e-05
SNX2	2247.36	-1.01601	0.163486	-6.21466	5.14369e-10	1.66433e-08
TSPAN17	2088.6	1.17651	0.223122	5.27294	1.34254e-07	2.20692e-06
SAMD1	2221.09	1.29143	0.306904	4.20794	2.5771e-05	0.000208284
STARD13	2463	-1.26906	0.273577	-4.63879	3.50456e-06	3.71032e-05
RAB5IF	2109.45	2.41433	0.287428	8.39976	4.47408e-17	7.99732e-15
SLC9A3	1914.23	1.56523	0.561621	2.78699	0.00532003	0.0187152
EIF6	2145.75	1.74416	0.221238	7.88365	3.17964e-15	3.90269e-13
LTB4R	2022.73	1.04533	0.265916	3.93106	8.45718e-05	0.000577542
GPR161	1853.34	1.00503	0.405741	2.47702	0.0132486	0.0394821
SNRPB	2128.49	1.32887	0.239937	5.53841	3.05225e-08	6.0883e-07
WDR5	2282.7	1.3016	0.174171	7.47311	7.83192e-14	6.76964e-12
NNMT	2442.32	-1.12864	0.384754	-2.93342	0.00335254	0.0127423
SQLE	2345.75	2.68415	0.466895	5.74894	8.98042e-09	2.04374e-07
KPNA2	2013.2	1.62481	0.284421	5.71269	1.11206e-08	2.45788e-07
COX6A1	2174.32	1.34671	0.282475	4.76754	1.86485e-06	2.15123e-05
FZD6	1996.98	1.37556	0.392068	3.50847	0.000450685	0.00240648
CMKLR1	2105.56	-1.32629	0.345221	-3.84187	0.000122102	0.000794351
PAPSS2	2485.31	-1.59639	0.360358	-4.43	9.42325e-06	8.74222e-05
PRSS8	2391.14	1.74137	0.529644	3.28782	0.00100968	0.00473489
FBLN5	2524.33	-2.78426	0.325239	-8.56065	1.12231e-17	2.64907e-15
KRI1	2317.19	1.02509	0.192194	5.33362	9.6275e-08	1.64274e-06
CHAF1A	2154.16	2.00698	0.20471	9.80401	1.08201e-22	7.37811e-20
P2RY1	2366.12	2.05989	0.510505	4.03501	5.45999e-05	0.000397642
HERC3	2467.01	-1.42533	0.292897	-4.86631	1.13702e-06	1.41062e-05
IFITM2	2277.29	-1.10606	0.272609	-4.0573	4.96433e-05	0.000366032
PHB	2218.64	1.2246	0.234115	5.23074	1.68837e-07	2.6682e-06
MELTF	1921.57	2.38749	0.401861	5.94107	2.83161e-09	7.53365e-08
FAM83E	2387.16	2.08282	0.532563	3.91093	9.19419e-05	0.00062119
FERMT1	1802.19	3.67005	0.671918	5.46205	4.70658e-08	8.90574e-07
SGIP1	1968.02	-1.3153	0.449019	-2.92928	0.00339747	0.0128864
MRPS30	2271.72	1.02321	0.375181	2.72724	0.00638663	0.0217346
SCN7A	2822.72	-5.06109	0.624268	-8.10724	5.17812e-16	7.75077e-14
TPSAB1	2075.84	-1.66	0.638228	-2.60095	0.00929671	0.0296589
MARK1	2121.38	1.82498	0.497053	3.6716	0.00024104	0.00141601
KANSL1L	2301.18	-1.20546	0.191957	-6.27981	3.38983e-10	1.15361e-08
IQGAP3	2203.49	3.76608	0.430864	8.74078	2.31509e-18	6.4757e-16
DNAAF5	2063.42	1.15689	0.178538	6.47978	9.18535e-11	3.67634e-09
GTF3C5	2273.42	1.13237	0.234483	4.82923	1.3706e-06	1.65687e-05
KLC2	2208.64	1.02948	0.196597	5.23649	1.6366e-07	2.59969e-06
DHX37	2193.81	1.16338	0.175	6.64789	2.97331e-11	1.35165e-09
SEPTIN1	1584.43	-1.03502	0.39596	-2.61395	0.00895019	0.0287614
SH2D3A	2133.77	1.00957	0.216961	4.65325	3.26751e-06	3.48945e-05
FCGR2B	1923	-1.37633	0.389949	-3.52952	0.000416308	0.00224572
CLIC5	2827.34	-3.69723	0.617828	-5.98424	2.17408e-09	5.95641e-08
CEP85L	2160.92	-1.44182	0.384994	-3.74506	0.000180349	0.00110791
PTPRZ1	1506.62	2.6634	0.782846	3.4022	0.000668449	0.00335976
RECQL4	2185.74	2.93917	0.293757	10.0055	1.44231e-23	1.32772e-20
JTB	2110.5	1.03854	0.282598	3.67496	0.000237882	0.00140257
TANK	1963.1	-1.07058	0.217743	-4.91674	8.79964e-07	1.13136e-05
ITGBL1	2056.94	-1.9194	0.551196	-3.48224	0.000497244	0.00261173
CYP4B1	2693.47	-2.71878	0.775919	-3.50394	0.000458423	0.00244002
UHRF1	2073.23	2.19755	0.313265	7.01499	2.29959e-12	1.36134e-10
TONSL	2065.13	2.37601	0.240099	9.89595	4.33473e-23	3.62758e-20
ATAD2	1922.51	1.15126	0.264311	4.35571	1.32634e-05	0.000117118
MARCHF1	1794.69	-1.32924	0.312673	-4.25122	2.12605e-05	0.000176557
FOXQ1	2181.41	3.19757	0.541639	5.90352	3.55832e-09	9.08629e-08
FAM3A	1970.95	1.07206	0.19666	5.45133	4.99936e-08	9.41137e-07
ILVBL	2133.65	1.37318	0.231174	5.94001	2.8501e-09	7.56097e-08
ESAM	2503.91	-1.48098	0.565146	-2.62052	0.00877952	0.028328
SIRT7	2138.86	1.26476	0.148324	8.52701	1.50185e-17	3.41364e-15
H2AC19	2022.39	1.56598	0.269456	5.81162	6.18726e-09	1.46796e-07
SIAH2	2223.54	1.55725	0.294628	5.28548	1.25377e-07	2.07956e-06
TGFBR3	2513.81	-2.39034	0.31702	-7.54003	4.69847e-14	4.28235e-12
PTGS2	2690.43	-2.25383	0.572833	-3.93453	8.33609e-05	0.000570118
B4GALT2	1900.3	1.16939	0.317281	3.68565	0.00022812	0.00135046
LRP3	1872.5	1.05281	0.362282	2.90604	0.00366032	0.0137056
MYRF	2506.8	-1.09861	0.395634	-2.77684	0.00548906	0.0191945
PTGER4	2144.45	-1.01354	0.244857	-4.1393	3.48369e-05	0.000269149
SPRR1A	1495.19	10.16	1.32696	7.65662	1.90883e-14	1.97435e-12
DAPK2	2100.51	-1.58676	0.337371	-4.7033	2.55986e-06	2.84428e-05
LSM4	1933.01	1.10781	0.251844	4.39877	1.08865e-05	9.87829e-05
ABCA8	2560.12	-3.61348	0.338266	-10.6824	1.23079e-26	1.88834e-23
POLD1	2035.91	1.45558	0.272652	5.3386	9.36684e-08	1.60272e-06
RIPK4	2371.88	3.00402	0.589352	5.09717	3.44776e-07	4.95911e-06
EZH2	2017.29	1.11289	0.311833	3.56887	0.000358528	0.0019763
SHARPIN	2135.94	1.29046	0.182122	7.08567	1.38371e-12	8.75447e-11
IGF2BP3	1739.78	3.87294	0.648302	5.97398	2.31541e-09	6.27819e-08
ANO8	2067.74	1.13674	0.283478	4.00997	6.07254e-05	0.000436043
POLD2	1887.08	1.63029	0.216945	7.51476	5.70172e-14	5.09584e-12
DEAF1	2008.99	1.05763	0.233409	4.53122	5.8645e-06	5.81116e-05
EFNA1	2219	1.44207	0.445576	3.23643	0.00121036	0.00548865
CXADR	2085.32	2.20974	0.494988	4.46423	8.03571e-06	7.64181e-05
RDH13	2049.95	1.03696	0.274908	3.77204	0.000161916	0.00101499
UPK1B	2032.71	5.98169	1.16202	5.14767	2.63746e-07	3.90654e-06
NUBP2	1858.72	1.0433	0.19732	5.28733	1.24116e-07	2.06051e-06
BACH2	1549.33	-1.17413	0.396942	-2.95793	0.0030971	0.0119016
TPSB2	1965.49	-1.52754	0.506907	-3.01345	0.00258293	0.0103021
CADM1	2079.07	-1.29285	0.443021	-2.91825	0.00351999	0.0132664
AP2S1	2012.02	1.07414	0.232667	4.61662	3.90033e-06	4.08005e-05
CCDC141	2055.96	-1.85948	0.590719	-3.14783	0.00164488	0.00707404
NPAT	1924.18	-1.16265	0.263935	-4.40507	1.05748e-05	9.64303e-05
NTN1	2276.16	1.06627	0.414043	2.57526	0.0100164	0.0315234
SHOC2	1999.14	-1.07337	0.175828	-6.10463	1.03038e-09	3.05972e-08
CBR1	2027.89	2.10175	0.509541	4.12479	3.71074e-05	0.000284541
GOT2	1892.79	1.16019	0.254423	4.56007	5.11374e-06	5.17018e-05
GRK5	2291.51	-1.48372	0.250642	-5.91965	3.22626e-09	8.38964e-08
TMEM41A	1948.92	1.15953	0.266845	4.34535	1.39051e-05	0.000121792
RGCC	2593.15	-2.09119	0.361468	-5.78527	7.23959e-09	1.68506e-07
FUCA1	1768.58	-1.32529	0.398521	-3.32553	0.000882506	0.00424225
RNF126	2046.04	1.12578	0.274228	4.10526	4.03859e-05	0.00030725
DOC2B	2390.18	1.37141	0.46784	2.93136	0.00337485	0.0128149
CLMP	1725.56	-1.1651	0.322724	-3.61021	0.000305947	0.0017252
NIPSNAP1	1818.28	1.45752	0.346953	4.2009	2.65853e-05	0.00021318
RANBP1	1942.83	1.62891	0.267368	6.09238	1.11246e-09	3.26139e-08
POLK	1918.55	-1.40795	0.149077	-9.44443	3.57342e-21	1.73132e-18
GPX2	1129.04	2.38837	0.453111	5.27106	1.35639e-07	2.22571e-06
ATP5MC3	1877.66	1.1805	0.272369	4.33419	1.46299e-05	0.000127112
ADAMTS14	1716.41	1.52689	0.545749	2.79779	0.00514534	0.0181865
NDUFA13	1953.01	1.04802	0.229257	4.57135	4.84586e-06	4.92912e-05
KRT80	1699.44	4.18366	0.691429	6.05075	1.44173e-09	4.10259e-08
CYB5A	1784.58	-1.48874	0.319214	-4.66377	3.10472e-06	3.34863e-05
LYPD3	1329.96	5.1894	0.834775	6.21652	5.08292e-10	1.64756e-08
NPHP3	1914.12	-1.20207	0.285691	-4.2076	2.58097e-05	0.000208505
MCM2	2068.71	3.03526	0.376224	8.06769	7.16395e-16	1.03043e-13
ZNF33B	1945.62	-1.22463	0.224953	-5.44396	5.21102e-08	9.75993e-07
RFX3	2114.36	-1.63324	0.258393	-6.32078	2.60245e-10	9.17888e-09
KIF22	1996.84	1.06942	0.145314	7.3594	1.84741e-13	1.49835e-11
FXYD6	2191.77	-1.69484	0.344473	-4.9201	8.6502e-07	1.11448e-05
SPRR2E	167.781	10.2925	1.4961	6.87958	6.00299e-12	3.21282e-10
DMKN	1871.53	1.53638	0.535546	2.86881	0.00412017	0.0151622
CHTF18	1921.22	1.55515	0.263585	5.90002	3.63461e-09	9.25544e-08
NQO1	1473.74	1.85271	0.40136	4.61608	3.9106e-06	4.08848e-05
CAT	1990.13	-1.28238	0.221856	-5.78022	7.46041e-09	1.72772e-07
RASGRP1	1769.73	-1.23749	0.390015	-3.17294	0.00150906	0.00659777
DRAP1	1997.88	1.1094	0.212369	5.22391	1.75182e-07	2.75664e-06
MYBL2	2056.91	3.30849	0.413827	7.99487	1.29711e-15	1.74315e-13
H2AC18	1853.97	1.52187	0.280154	5.43225	5.56468e-08	1.03278e-06
LRFN4	1938.74	1.86061	0.18885	9.85234	6.69664e-23	5.36051e-20
SPRR3	1106.91	11.5525	1.7659	6.54201	6.06986e-11	2.53982e-09
PPP2R3A	1981.67	1.08428	0.267735	4.04982	5.12566e-05	0.000375671
INMT	2612.08	-4.05758	0.388691	-10.4391	1.64392e-25	2.16187e-22
CRIPT	1867.43	-1.20057	0.225139	-5.33258	9.68287e-08	1.64761e-06
INCENP	1952.99	1.835	0.197112	9.30941	1.28548e-20	5.37885e-18
ZNF483	1905.18	-1.18901	0.276227	-4.30446	1.67393e-05	0.00014301
HMGB3	1700.15	2.74992	0.469323	5.85934	4.64707e-09	1.15221e-07
KIF21A	1936.46	1.1447	0.376328	3.04177	0.00235193	0.00952517
ANLN	1639.12	3.55904	0.390938	9.10386	8.71782e-20	3.02837e-17
PCLO	1825.71	1.25305	0.404407	3.09849	0.00194507	0.00816477
FAM102B	1838.81	-1.29421	0.243222	-5.32108	1.03152e-07	1.74553e-06
TAGAP	1877.31	-1.49344	0.622154	-2.40043	0.0163758	0.04694
TAMALIN	2340.99	-1.64598	0.395258	-4.16431	3.12295e-05	0.000245289
BICC1	1665.83	-1.31734	0.334319	-3.94036	8.13591e-05	0.000559128
AFF3	2266.89	-1.96326	0.761838	-2.57701	0.0099659	0.0313967
CACNA2D2	2416.06	-4.04205	0.43831	-9.2219	2.91879e-20	1.14336e-17
DIO2	1285.21	2.09389	0.550967	3.80038	0.000144472	0.000920052
LILRB5	2000.59	-1.79367	0.546489	-3.28218	0.00103009	0.00481465
SLC7A2	2006.38	-1.53779	0.450845	-3.41091	0.000647473	0.0032704
COX8A	1728.69	1.09585	0.304285	3.6014	0.000316512	0.00177391
CR1	1894.04	-1.89307	0.684762	-2.76456	0.00569993	0.0197928
PTGR1	1520.71	1.41666	0.440083	3.21907	0.00128608	0.00576527
MSRB3	1913.75	-1.74517	0.315223	-5.5363	3.08935e-08	6.14233e-07
PFKFB4	2113.67	2.45892	0.455654	5.39646	6.79668e-08	1.22082e-06
RBM42	1838.75	1.09306	0.194494	5.62003	1.90922e-08	3.98987e-07
FAM50A	1913.38	1.1307	0.229449	4.92791	8.31136e-07	1.07458e-05
TMEM44	1894.81	1.2152	0.412603	2.94521	0.00322733	0.0123326
ASS1	2182.56	1.71586	0.507714	3.37958	0.000725957	0.00359387
ATF7IP2	2128.46	-2.22785	0.384212	-5.7985	6.69113e-09	1.57331e-07
TIMELESS	1909.17	2.21842	0.288536	7.68855	1.48816e-14	1.58373e-12
SCGB1A1	2362.53	-7.60512	1.24592	-6.10404	1.0342e-09	3.06612e-08
H4C5	1728.95	1.05416	0.259526	4.06187	4.8682e-05	0.000360387
SLC35B2	1950.89	1.38883	0.263057	5.27958	1.29479e-07	2.13688e-06
CLDN7	1903.37	1.36151	0.407497	3.34115	0.000834323	0.00404336
COX5B	1926.07	1.367	0.230745	5.9243	3.13627e-09	8.19033e-08
KCTD1	1636.08	1.88174	0.40315	4.66759	3.0476e-06	3.30249e-05
CFAP97	1758.87	-1.02897	0.203149	-5.06513	4.0813e-07	5.72719e-06
PREX2	2291.63	-2.28568	0.388955	-5.87645	4.19162e-09	1.05139e-07
PTPRD	1658.98	-2.21974	0.424524	-5.22878	1.70633e-07	2.69196e-06
ADAM23	1764.68	3.23119	0.747212	4.32433	1.52996e-05	0.000131997
LSAMP	1768.69	-1.11062	0.371138	-2.99246	0.00276738	0.0108729
FAM189B	1864.37	1.88804	0.237701	7.94292	1.97469e-15	2.54238e-13
ARHGEF26	2146.29	-1.27497	0.396691	-3.21402	0.00130889	0.00584904
PGLS	1652.05	1.02969	0.300441	3.42727	0.000609672	0.0031076
FARSA	1828.12	1.39772	0.247937	5.63742	1.72621e-08	3.66144e-07
TUBA4A	1758.96	1.86675	0.399913	4.66789	3.04308e-06	3.29954e-05
SENP7	1796.62	-1.11009	0.235681	-4.71015	2.4754e-06	2.75708e-05
EGR3	1975.44	-2.0404	0.455398	-4.48047	7.44792e-06	7.15677e-05
EPCAM	1742.52	1.86078	0.526482	3.53436	0.00040877	0.00221024
ZNF493	1765.01	-1.06519	0.35682	-2.98523	0.00283368	0.0111049
CRBN	1863.46	-1.24498	0.232047	-5.36519	8.08644e-08	1.42332e-06
UBL4A	1630.39	1.54089	0.283805	5.4294	5.65438e-08	1.04521e-06
IGSF10	2192.48	-2.92109	0.539161	-5.41785	6.03204e-08	1.10394e-06
EPB41L5	1991.61	-1.36048	0.251645	-5.40634	6.43266e-08	1.16338e-06
TIGD5	1911.32	1.92583	0.25343	7.59906	2.9828e-14	2.89033e-12
GBP6	1234.94	4.17923	0.897416	4.65695	3.20925e-06	3.44321e-05
EEF1AKNMT	1838.88	1.2612	0.203899	6.18539	6.19475e-10	1.94627e-08
VANGL1	1500.86	1.36887	0.288331	4.74757	2.05878e-06	2.35137e-05
PPP2R3B	1876.54	1.06623	0.203435	5.24114	1.5959e-07	2.54612e-06
STX12	1838.87	-1.03509	0.20569	-5.03228	4.84691e-07	6.67438e-06
CDKN2B	1778.59	1.23146	0.446663	2.75701	0.00583319	0.020187
RFX2	2380.22	-1.32079	0.467624	-2.82446	0.00473603	0.0170037
PHGDH	2005.28	2.86431	0.435239	6.58101	4.67273e-11	2.00535e-09
BBS9	1695.75	-1.15544	0.188177	-6.14016	8.24371e-10	2.4922e-08
TPBG	1494.39	1.78192	0.385082	4.62738	3.70313e-06	3.90707e-05
INSYN2B	1743.93	-1.12591	0.426623	-2.63913	0.00831193	0.0270568
C8orf82	1827.36	1.08586	0.214754	5.05631	4.27441e-07	5.97088e-06
RRM2	1689.99	2.75784	0.324388	8.50169	1.8685e-17	4.04717e-15
HES2	1968.51	3.15942	0.570747	5.53559	3.10191e-08	6.15787e-07
UBE2S	1805.93	2.27303	0.303888	7.47981	7.44316e-14	6.4946e-12
E2F3	1728.75	1.11482	0.281603	3.95882	7.53206e-05	0.000524282
UCK2	1827.4	1.59415	0.32343	4.92889	8.2699e-07	1.07073e-05
RTKN	1718.15	1.48941	0.373096	3.99202	6.55116e-05	0.000465329
SLC16A1	1632.98	1.65318	0.422938	3.90881	9.27536e-05	0.000625985
FAM160B1	1711.65	-1.00911	0.139777	-7.21939	5.22197e-13	3.69776e-11
PLPP2	1569.65	2.66098	0.405852	6.55653	5.50726e-11	2.33627e-09
IER5L	1707.31	1.43679	0.386969	3.71293	0.00020487	0.00123952
ARHGEF35	1929.5	1.59537	0.328609	4.85493	1.20427e-06	1.4801e-05
MST1R	1958.15	1.61493	0.441387	3.65876	0.000253434	0.00147424
ZBTB7C	1698.88	1.72795	0.564915	3.05877	0.00222246	0.00910091
SELPLG	1706.25	-1.00956	0.320813	-3.14688	0.00165023	0.00709205
SMO	1638.6	1.60155	0.440797	3.63331	0.000279814	0.00160388
PDK4	2879.49	-4.27717	0.798703	-5.35515	8.54869e-08	1.49043e-06
EIF4E3	1612.67	-1.50679	0.289219	-5.20985	1.88997e-07	2.94384e-06
FAXDC2	1932.39	-1.0144	0.261525	-3.87878	0.00010498	0.000696498
CYP7B1	1574.83	-1.66338	0.285534	-5.82551	5.69389e-09	1.37697e-07
PRELID1	1757.75	1.2558	0.245922	5.10651	3.28157e-07	4.77228e-06
CNPY2	1786.47	1.00124	0.209115	4.78801	1.68445e-06	1.96961e-05
TXN	1550.92	1.05628	0.387206	2.72795	0.00637302	0.0216963
NOP2	1613.23	1.20405	0.430532	2.79666	0.00516333	0.0182391
C1orf122	2217.25	3.14876	0.545005	5.77748	7.58284e-09	1.75387e-07
NAA10	1751.26	1.14057	0.203688	5.5996	2.14841e-08	4.41949e-07
ASB6	1761.82	1.01165	0.214043	4.72638	2.28556e-06	2.58473e-05
MCTP1	1657.79	-1.27431	0.300684	-4.23803	2.25494e-05	0.000185752
SRPRB	1692.3	1.26458	0.278483	4.54097	5.59965e-06	5.58176e-05
NIBAN3	1153.19	-2.69057	0.878693	-3.06202	0.00219851	0.00901487
SSBP2	1909.39	-1.35934	0.158961	-8.55143	1.21577e-17	2.83335e-15
H3C14	1810.08	3.13673	0.327098	9.58957	8.84504e-22	4.78959e-19
JPT1	1876.51	2.19267	0.243057	9.0212	1.86033e-19	6.22737e-17
CAMSAP3	1739.43	1.85245	0.407017	4.55128	5.33194e-06	5.36135e-05
CCL2	2106.87	-2.17518	0.512929	-4.2407	2.22823e-05	0.000183799
APOLD1	2263.1	-1.59364	0.41467	-3.84315	0.000121463	0.000791594
RCC1	1562.82	1.44498	0.272585	5.30103	1.1515e-07	1.93037e-06
SGMS2	2087.62	-1.0919	0.459443	-2.37657	0.0174743	0.0495487
BICDL2	1480.23	1.36364	0.52087	2.61799	0.00884481	0.0284987
SOD3	1897.35	-1.94183	0.557492	-3.48315	0.000495556	0.00260602
SLC25A22	1738.99	1.287	0.217347	5.92143	3.19153e-09	8.32285e-08
USP39	1787.75	1.18278	0.273287	4.32796	1.50494e-05	0.000130204
PNPLA7	1867.26	-1.11659	0.399964	-2.79174	0.00524256	0.0184693
TFAP2A	1609.12	4.42835	0.633201	6.99359	2.67944e-12	1.54643e-10
CD302	1936.49	-2.40882	0.309019	-7.79507	6.43745e-15	7.36149e-13
FPR3	1587.45	-1.43242	0.390528	-3.66792	0.000244533	0.00143288
CSTA	1605.98	3.58596	0.767918	4.66972	3.01616e-06	3.2742e-05
OPLAH	1792.26	2.07911	0.383889	5.41592	6.09741e-08	1.11258e-06
CALCRL	1882.73	-2.08619	0.300462	-6.94329	3.83078e-12	2.14372e-10
MPP1	1908.25	-1.34892	0.467082	-2.88797	0.00387732	0.0144038
CD3E	1473.1	-1.58411	0.606682	-2.6111	0.0090251	0.028958
SERPINB5	1278.08	5.20889	0.881711	5.9077	3.46912e-09	8.91596e-08
MYCL	2296.6	4.045	0.691865	5.84652	5.01978e-09	1.22898e-07
LDB2	2052.03	-2.71014	0.349277	-7.7593	8.54014e-15	9.49484e-13
UNC119	1593.85	1.09181	0.278141	3.92539	8.65901e-05	0.000589575
TICRR	1775.66	3.18126	0.395463	8.0444	8.66685e-16	1.23381e-13
TBCK	1778.56	-1.04843	0.22589	-4.64131	3.46212e-06	3.67172e-05
TBC1D15	1741.27	-1.06157	0.184111	-5.7659	8.12227e-09	1.86226e-07
NAT9	1826.66	1.01987	0.145397	7.01436	2.30998e-12	1.36311e-10
RUBCNL	1713.23	-1.15838	0.475476	-2.43626	0.0148399	0.0433542
CRELD2	1762.57	1.06386	0.228811	4.64952	3.32714e-06	3.54491e-05
MREG	1594.3	1.07587	0.264937	4.06086	4.88932e-05	0.000361515
RUNX1T1	1705.21	-2.30514	0.337954	-6.82087	9.04912e-12	4.61505e-10
MZT2B	1682.62	1.39729	0.211613	6.60307	4.0272e-11	1.7487e-09
ZNF750	1659.1	2.26194	0.309167	7.31623	2.55042e-13	1.97293e-11
SRM	1560.66	1.20526	0.302303	3.98692	6.69374e-05	0.000473994
KCNJ5	1558.39	-1.98093	0.748499	-2.64654	0.00813196	0.0265692
ZMAT1	1745.71	-1.59946	0.466458	-3.42896	0.000605906	0.00309183
ADAM33	1838.27	-1.96372	0.546459	-3.59354	0.000326216	0.00182165
SRP14	1565.34	-1.03534	0.208882	-4.95656	7.17523e-07	9.46297e-06
PTHLH	1367.67	5.09492	0.970977	5.24722	1.54414e-07	2.47641e-06
MARCO	1711.55	-2.23914	0.620496	-3.60864	0.000307811	0.00173359
IL1RN	1716.91	3.0124	0.522651	5.76369	8.22922e-09	1.88443e-07
CPTP	1638.64	1.20575	0.206702	5.8333	5.43416e-09	1.3199e-07
RASSF7	1827.23	1.09202	0.201743	5.41293	6.20007e-08	1.12962e-06
KLK10	1237.9	3.52007	0.899901	3.91163	9.1677e-05	0.000620083
HILPDA	2079.65	2.69919	0.622091	4.3389	1.43195e-05	0.000124887
CCDC102B	1995.64	-1.81626	0.397015	-4.57478	4.76728e-06	4.86533e-05
ARHGEF16	1650.98	2.5422	0.381903	6.65666	2.80113e-11	1.27969e-09
NT5DC2	1792.54	1.43169	0.320769	4.46331	8.07034e-06	7.65727e-05
SBSN	997.192	6.90413	1.18692	5.81683	5.99748e-09	1.43402e-07
FLAD1	1573.4	1.52564	0.223501	6.82609	8.72617e-12	4.47514e-10
ESPN	1676.47	2.59335	0.510731	5.07773	3.81977e-07	5.41384e-06
PLEKHJ1	1846.75	1.00103	0.177789	5.63044	1.79746e-08	3.78947e-07
H2AX	1487.68	1.80724	0.24532	7.36689	1.74658e-13	1.42916e-11
ZNF521	1635.67	-1.42195	0.337663	-4.21115	2.54069e-05	0.000205702
CCDC120	1696.29	1.13784	0.216429	5.25733	1.4616e-07	2.35841e-06
VIPR1	2162.95	-1.30392	0.477775	-2.72915	0.0063497	0.0216289
EGR2	1607.68	-1.57245	0.474082	-3.31683	0.000910445	0.00435382
MAP7	1437.66	1.83111	0.330916	5.53346	3.13981e-08	6.20914e-07
ARHGEF19	1609.96	2.38477	0.365624	6.52246	6.91658e-11	2.8616e-09
MRPL3	1586.64	1.04119	0.237741	4.3795	1.18953e-05	0.000106855
SLC52A2	1680.52	1.872	0.238571	7.84673	4.27026e-15	5.00763e-13
PDE3A	1595.13	-1.55183	0.343875	-4.51278	6.39822e-06	6.27239e-05
LMNB1	1642.72	1.16825	0.290226	4.02529	5.69046e-05	0.000412956
EDNRA	1603.04	-1.07666	0.350114	-3.07517	0.00210384	0.00869952
SH3RF2	1497.77	2.5478	0.455091	5.59844	2.16292e-08	4.44437e-07
THOP1	1701.59	1.33238	0.153666	8.67065	4.29646e-18	1.11411e-15
VSTM4	1573.54	-1.46956	0.232895	-6.30994	2.7915e-10	9.73377e-09
H1-5	1828.65	1.98717	0.435421	4.56379	5.0238e-06	5.08484e-05
ECT2	1414.59	1.97379	0.342269	5.76677	8.08037e-09	1.85496e-07
TCF19	1819.64	2.33092	0.376367	6.19321	5.89519e-10	1.8681e-08
BMP7	1636.4	3.77924	0.784749	4.81586	1.46568e-06	1.74375e-05
TUFT1	1433.14	2.23879	0.359824	6.22189	4.91208e-10	1.59781e-08
BTNL9	2445.62	-2.79816	0.711304	-3.93385	8.35976e-05	0.000571525
PC	1371.85	1.42525	0.220797	6.45503	1.08196e-10	4.25641e-09
TMEM201	1653.31	1.1987	0.238858	5.01844	5.2093e-07	7.12545e-06
NCAPG2	1690.51	1.50189	0.286279	5.24624	1.55235e-07	2.48524e-06
PYCR1	1551.51	2.23554	0.418625	5.34021	9.28397e-08	1.59298e-06
HOMER3	1636.75	1.09474	0.403851	2.71076	0.00671292	0.0226317
PHACTR1	1738.04	-1.59546	0.275397	-5.79332	6.90078e-09	1.61231e-07
BEX3	1624.84	1.10416	0.323102	3.41738	0.000632281	0.00320158
TGFA	1445.75	2.12057	0.481387	4.40514	1.05717e-05	9.64303e-05
PTBP2	1558.21	-1.11163	0.173664	-6.40101	1.54357e-10	5.8116e-09
PALMD	1660.9	-1.8883	0.378658	-4.98682	6.13808e-07	8.24276e-06
IGSF8	1810.68	1.3647	0.254389	5.36459	8.11312e-08	1.42582e-06
POLR2H	1623.14	1.40563	0.250231	5.61734	1.93919e-08	4.03873e-07
CRYBG2	1765	3.59623	0.713428	5.04077	4.63661e-07	6.42322e-06
TMEM30B	1619.5	1.29351	0.444538	2.90979	0.00361669	0.0135725
FBP1	1447.41	-1.67871	0.67432	-2.48948	0.0127929	0.0384162
SHE	1700.61	-1.65545	0.383316	-4.31876	1.56908e-05	0.000135182
CREB5	1538.38	-1.20121	0.470232	-2.55451	0.0106338	0.0331053
CDR2L	1732.65	1.15408	0.433827	2.66023	0.00780867	0.0257091
TRAF2	1632.48	1.25675	0.221161	5.68253	1.32717e-08	2.88142e-07
ZNF768	1564.84	1.02032	0.193991	5.25966	1.44324e-07	2.33493e-06
ACKR3	1608.01	1.54896	0.551	2.81118	0.004936	0.0175845
CCL18	1773.19	-2.31303	0.50667	-4.56516	4.99106e-06	5.05447e-05
LGR4	1565.58	1.68726	0.401489	4.2025	2.63979e-05	0.000211862
CFD	1799.89	-2.05915	0.335926	-6.12977	8.8008e-10	2.64757e-08
BTBD19	1717.87	-1.12567	0.395309	-2.84756	0.00440557	0.0160203
SOX9	1394.03	1.74515	0.44335	3.93629	8.27507e-05	0.000566936
WDR19	1509.71	-1.48633	0.234559	-6.33671	2.34717e-10	8.4402e-09
RASSF8	1612.55	-1.18582	0.266457	-4.45031	8.57446e-06	8.08318e-05
ZNF526	1648.85	1.11554	0.172146	6.48022	9.1591e-11	3.67382e-09
S1PR1	1918.05	-1.99556	0.350153	-5.69911	1.20431e-08	2.6459e-07
S100A4	1684.31	-1.00882	0.220478	-4.5756	4.74857e-06	4.85429e-05
HES1	1694.16	1.31036	0.317729	4.12415	3.72113e-05	0.000285098
TPX2	1538.24	2.84781	0.561539	5.07143	3.94835e-07	5.55391e-06
GSS	1588.11	1.11639	0.179414	6.22239	4.89653e-10	1.59557e-08
PUS1	1539.58	1.50592	0.165113	9.12051	7.47705e-20	2.64731e-17
FUT2	1979.65	2.98884	0.468919	6.37389	1.84295e-10	6.85351e-09
TFEC	1418.05	-1.56481	0.457628	-3.41939	0.000627606	0.0031814
MRPL51	1509.88	1.00926	0.262624	3.84297	0.000121556	0.000791918
KIF18B	1614.82	3.84806	0.428159	8.98745	2.53042e-19	8.17325e-17
ELP4	1439.39	-1.24015	0.194692	-6.36981	1.89267e-10	7.01127e-09
SORBS2	1728.85	-1.95288	0.383987	-5.0858	3.66089e-07	5.22081e-06
AJM1	1549.57	1.20492	0.317674	3.79294	0.000148873	0.00094579
ATAD3A	1587.34	1.57631	0.203598	7.74226	9.76676e-15	1.05774e-12
PLCL2	1530.11	-1.17235	0.362121	-3.23747	0.00120595	0.00547676
CARD10	1616.74	1.32933	0.281239	4.7267	2.282e-06	2.58229e-05
GFUS	1598.26	1.49018	0.254112	5.86425	4.51161e-09	1.124e-07
ESR1	1528.16	-1.36057	0.453457	-3.00044	0.00269592	0.0106535
GYPC	1741.22	-1.93416	0.372567	-5.19145	2.08661e-07	3.1919e-06
C5AR1	1665.2	-1.35382	0.462731	-2.92571	0.00343675	0.0130086
FAS	1532.54	-1.97826	0.225477	-8.77369	1.72907e-18	5.053e-16
NPAS2	1405.35	1.1544	0.318952	3.61936	0.000295332	0.00167509
RRP1	1690.09	1.14436	0.17841	6.41422	1.41546e-10	5.40666e-09
UMPS	1505.76	1.27825	0.243645	5.24638	1.55119e-07	2.48524e-06
RNF43	1601.67	1.81691	0.318192	5.71012	1.12898e-08	2.49228e-07
SAPCD2	1504.27	3.80358	0.31147	12.2117	2.69222e-34	1.65222e-30
H3C15	1603.9	3.03165	0.323665	9.36665	7.48746e-21	3.28218e-18
REEP4	1593.27	1.70293	0.279552	6.09165	1.11754e-09	3.27108e-08
CD48	1408.33	-1.70476	0.657201	-2.59397	0.00948751	0.0301579
EPHB2	1486.25	1.14978	0.397847	2.89001	0.00385231	0.0143312
DPP3	1503.48	1.42617	0.212777	6.70263	2.04695e-11	9.61388e-10
N4BP2L1	1473.87	-1.21786	0.497371	-2.4486	0.0143414	0.0421619
FBXL6	1512.03	1.52128	0.211918	7.17862	7.04205e-13	4.8019e-11
CDKN2A	1719.88	3.85836	0.537696	7.17573	7.19215e-13	4.88615e-11
AQP4	2082.87	-5.64535	0.803827	-7.02309	2.17015e-12	1.30146e-10
ERG	1839.16	-1.76	0.269019	-6.54227	6.059e-11	2.53982e-09
SLC27A4	1543.63	1.53078	0.249939	6.12462	9.09016e-10	2.72572e-08
PXK	1605.37	-1.31576	0.271997	-4.8374	1.31551e-06	1.60078e-05
SLC22A18	1465.8	1.02126	0.256273	3.98503	6.74702e-05	0.000477033
HBEGF	1555.3	-1.44295	0.390084	-3.69907	0.000216395	0.00129731
MVD	1590.8	1.17667	0.232054	5.07068	3.96401e-07	5.57109e-06
TBL2	1535.12	1.0236	0.143795	7.1185	1.09111e-12	7.02392e-11
YIF1B	1453.56	1.13738	0.314763	3.61346	0.000302134	0.00170736
LAMTOR4	1504.96	1.03754	0.218334	4.75208	2.01339e-06	2.30669e-05
GNG2	1635.43	-1.8598	0.40042	-4.64462	3.40704e-06	3.61747e-05
STARD10	1631.68	1.29664	0.307118	4.22195	2.42201e-05	0.00019757
AURKAIP1	1567.27	1.45727	0.181565	8.02617	1.00563e-15	1.40263e-13
HDHD5	1647.76	1.5848	0.235288	6.7356	1.6326e-11	7.93082e-10
TBL3	1509.31	1.02455	0.230298	4.44881	8.6346e-06	8.13571e-05
GALC	1520.58	-1.30836	0.530504	-2.46625	0.0136535	0.0404594
BZW2	1351.54	1.11683	0.31366	3.56064	0.000369951	0.00203076
SLC10A3	1426.46	1.43392	0.28966	4.95036	7.4075e-07	9.73444e-06
ZNF254	1226.03	-1.02459	0.339987	-3.01362	0.0025815	0.0102986
EOGT	1662.22	-1.15109	0.186053	-6.18691	6.13557e-10	1.93428e-08
ZNF43	1434.22	-1.27553	0.510943	-2.49642	0.0125454	0.0378437
YIPF2	1454.46	1.42618	0.245904	5.79975	6.64131e-09	1.5636e-07
HACD4	1546.08	-1.62833	0.273555	-5.9525	2.6407e-09	7.10789e-08
CLDN5	1772.06	-1.81396	0.492841	-3.68061	0.000232678	0.00137434
B3GALT6	1451.44	1.01366	0.182998	5.53916	3.03922e-08	6.06888e-07
NR3C2	1555.27	-1.29032	0.381719	-3.38028	0.000724118	0.00358766
TRIM16	1248.13	1.71353	0.33748	5.07743	3.82567e-07	5.41803e-06
PZP	1555.53	-1.83495	0.617124	-2.9734	0.00294523	0.0114446
INTS5	1425.28	1.02536	0.167678	6.11505	9.65243e-10	2.87558e-08
GPRC5C	1792.29	1.19196	0.435007	2.74009	0.00614229	0.0210431
FBF1	1515.42	1.1385	0.294683	3.86348	0.000111782	0.000736319
RGS2	1636.26	-2.51537	0.503724	-4.99355	5.92803e-07	8.02507e-06
SRD5A1	1227.24	1.37352	0.285731	4.80704	1.53183e-06	1.81251e-05
CHCHD10	1358.71	1.00095	0.334477	2.99258	0.00276629	0.0108709
BRCA1	1398.74	1.32232	0.295681	4.47212	7.7448e-06	7.39189e-05
GIMAP4	1510.5	-1.73457	0.563276	-3.07943	0.00207398	0.00859226
RHBDD3	1524.04	1.6228	0.257521	6.30162	2.94559e-10	1.02323e-08
CEP131	1564.17	1.1126	0.232916	4.77681	1.78096e-06	2.07003e-05
BLOC1S5-TXNDC5	215.739	26.1078	2.9567	8.83004	1.04638e-18	3.10723e-16
DYRK3	1564.7	-1.16746	0.354586	-3.29245	0.000993195	0.00467785
PPAN	1467.19	1.03699	0.42577	2.43556	0.0148688	0.043404
CDON	1649.82	-1.21287	0.367455	-3.30073	0.000964328	0.00456826
DRG1	1557.62	1.30194	0.333757	3.90086	9.58533e-05	0.000643602
SOCS2	1732.21	-1.76765	0.55584	-3.18015	0.001472	0.00645415
HAUS5	1528.63	1.03306	0.214058	4.82607	1.39253e-06	1.67459e-05
GALNT3	1487.39	1.61706	0.329182	4.91236	8.99856e-07	1.15451e-05
PRSS22	1376.64	3.05254	0.481943	6.33381	2.39179e-10	8.55208e-09
MRPL30	1491.66	1.08863	0.292334	3.72394	0.000196137	0.00119335
PLEKHG6	1599.83	1.42624	0.45487	3.1355	0.00171562	0.00732182
ID4	1750.1	-1.68657	0.385972	-4.36966	1.2444e-05	0.000111163
TP73	1542.17	1.98782	0.542549	3.66385	0.000248455	0.00144802
MZT2A	1474.27	1.39608	0.241099	5.79049	7.01798e-09	1.63762e-07
IFRD2	1613.35	1.65774	0.255388	6.49108	8.52215e-11	3.44082e-09
RGS16	1416.34	-1.43336	0.561484	-2.5528	0.0106862	0.0332168
SLC26A1	1602.3	1.08832	0.32581	3.34034	0.000836745	0.00405403
AGTPBP1	1579.94	-1.04639	0.236012	-4.43365	9.26528e-06	8.62401e-05
STOML2	1408	1.436	0.230074	6.24149	4.33431e-10	1.43523e-08
CACNB3	1526.84	1.31464	0.349319	3.76344	0.000167595	0.00104137
CTSO	1405.47	-1.44365	0.306106	-4.71617	2.40323e-06	2.68645e-05
BTBD11	1473.36	2.40514	0.410751	5.85545	4.75709e-09	1.17246e-07
DUSP2	1230.76	-1.44019	0.357956	-4.02336	5.7373e-05	0.0004157
RUVBL2	1527.33	1.11453	0.222002	5.02035	5.15763e-07	7.06002e-06
SPINDOC	1502.81	1.44607	0.210926	6.85581	7.09074e-12	3.70874e-10
NLRX1	1527.56	1.28872	0.243727	5.28754	1.23969e-07	2.05993e-06
ACTL6A	1400.07	1.80021	0.544804	3.30432	0.000952071	0.00452269
FBXO45	1262.24	1.95942	0.33208	5.90043	3.62546e-09	9.24493e-08
POLI	1491.15	-1.10366	0.217603	-5.07192	3.93826e-07	5.54761e-06
LPL	1911.9	-2.9234	0.612675	-4.77154	1.82827e-06	2.11566e-05
TOP3B	1493.3	1.20263	0.277287	4.33713	1.44354e-05	0.00012566
GLIPR2	1531.98	-1.00158	0.318692	-3.14278	0.00167353	0.00717878
PDZRN3	1465.72	-1.24178	0.499078	-2.48815	0.0128411	0.0385297
PHF11	1424.86	-1.05008	0.198095	-5.30091	1.15229e-07	1.93037e-06
LONRF2	1168.21	-1.42516	0.453486	-3.14267	0.00167412	0.00717965
RRM1	1465.52	1.28842	0.303494	4.24528	2.18318e-05	0.000180894
GPR174	1282.01	-2.07134	0.69992	-2.95939	0.00308247	0.0118528
CEP72	1476.26	1.83587	0.239453	7.66694	1.76149e-14	1.84266e-12
SLC4A11	1348.34	2.591	0.514725	5.03375	4.80978e-07	6.63815e-06
H2AZ1	1479.27	1.43436	0.277751	5.16422	2.41447e-07	3.61772e-06
CHL1	1751.37	1.65765	0.569094	2.91278	0.00358222	0.013466
PGM2	1396.14	1.17882	0.432155	2.72777	0.00637637	0.0217037
ABTB2	1476.06	1.57128	0.319322	4.92069	8.62404e-07	1.11266e-05
TSPAN32	999.912	-1.51027	0.342271	-4.4125	1.02185e-05	9.36917e-05
PIGA	1474.15	-1.37227	0.303193	-4.52607	6.00899e-06	5.93198e-05
KRBA1	1476.17	1.11316	0.318658	3.49327	0.000477137	0.0025243
LTB4R2	1403.04	1.24818	0.194764	6.40866	1.46801e-10	5.56121e-09
AKAP6	1477.47	-1.74099	0.400933	-4.34236	1.4096e-05	0.00012323
ALG3	1100.74	1.64087	0.273542	5.99861	1.99016e-09	5.46877e-08
KCNN4	1374.57	1.2882	0.536168	2.40261	0.0162786	0.0467195
PROS1	1541.64	-1.32712	0.354765	-3.74085	0.000183398	0.00112439
MAGI2	1337.08	-1.39204	0.326912	-4.25814	2.06137e-05	0.000171961
SERPINB13	1455.89	6.1381	1.4887	4.12314	3.7375e-05	0.000286117
ECM2	1442.5	-1.46328	0.27885	-5.24755	1.54135e-07	2.47408e-06
TPRN	1393.89	1.44776	0.221474	6.53695	6.27869e-11	2.60941e-09
ITIH5	1695.98	-1.64654	0.380656	-4.32553	1.52163e-05	0.000131463
ARHGAP15	1339.39	-2.0225	0.661917	-3.05552	0.00224669	0.00917159
SPTB	1443.62	1.32473	0.489292	2.70745	0.00678028	0.0227878
ST8SIA1	1189.87	-1.21841	0.382216	-3.18776	0.0014338	0.00631649
FAM110C	1346.09	2.30971	0.517943	4.4594	8.2191e-06	7.78404e-05
HMGA2	1334.99	4.50449	0.762891	5.9045	3.53713e-09	9.04475e-08
ELAPOR2	1628.49	-2.10696	0.605841	-3.47774	0.000505659	0.00264856
GRHL1	1342.2	2.85383	0.43961	6.49174	8.48502e-11	3.43336e-09
PLEKHG4B	1199.4	1.82117	0.445224	4.09046	4.30519e-05	0.000325114
PACSIN3	1336.09	1.96543	0.419756	4.68232	2.8365e-06	3.10665e-05
SORD	1063.62	1.16125	0.390944	2.97037	0.00297443	0.0115365
PKIG	1641.57	-1.36064	0.236699	-5.74841	9.00858e-09	2.04762e-07
SLC35A2	1413.77	1.5724	0.22374	7.0278	2.09812e-12	1.26237e-10
IMPA2	1449.55	1.84048	0.448378	4.10474	4.04763e-05	0.00030781
IL33	1334.03	-2.63329	0.43369	-6.07183	1.26463e-09	3.64938e-08
TSR3	1374.14	1.29693	0.241359	5.37344	7.72494e-08	1.37017e-06
UBE2M	1316.95	1.08849	0.246718	4.41188	1.02478e-05	9.38839e-05
BAK1	1264.63	1.07228	0.279087	3.84209	0.000121991	0.00079391
CCNF	1307.76	2.27189	0.263749	8.61382	7.06628e-18	1.7376e-15
FAM107A	2301.97	-4.3769	0.77995	-5.61176	2.00274e-08	4.14763e-07
TOMM22	1314.16	1.08462	0.288002	3.76602	0.000165873	0.00103312
GIMAP8	1477.89	-1.90225	0.550511	-3.45542	0.000549433	0.00284146
CBX2	1271.66	2.98132	0.42494	7.01586	2.28539e-12	1.36134e-10
KCTD11	1466.51	1.53586	0.307364	4.99686	5.8271e-07	7.90587e-06
TMEM79	1377.79	3.03796	0.618604	4.911	9.06154e-07	1.16178e-05
JMJD4	1341.21	1.17976	0.140666	8.38694	4.98942e-17	8.74859e-15
NAPRT	1265.49	1.19742	0.291106	4.11334	3.89976e-05	0.000297302
STXBP4	1370.09	-1.03253	0.228309	-4.52253	6.11054e-06	6.02255e-05
TMUB1	1410.42	1.35059	0.186688	7.23445	4.67402e-13	3.34838e-11
PARD6G	1305.26	1.33434	0.40561	3.28971	0.00100292	0.00471403
NCKAP5	1820.46	-1.62927	0.502766	-3.24061	0.00119273	0.00542877
GNA15	1374.87	1.74146	0.392392	4.43806	9.07736e-06	8.49203e-05
MITF	1326.7	-1.44945	0.334902	-4.32797	1.50489e-05	0.000130204
PGF	1527.22	1.80828	0.6088	2.97024	0.0029757	0.0115387
CHRDL1	1541.31	-4.46989	0.604026	-7.40016	1.36018e-13	1.13314e-11
MRPL4	1302.17	1.46464	0.304909	4.80354	1.55883e-06	1.84208e-05
GPR137	1348.43	1.13213	0.181864	6.22514	4.8112e-10	1.57309e-08
KIAA1549L	950.205	2.93588	0.638379	4.59896	4.24596e-06	4.39171e-05
DYNC2I2	1446.85	1.44371	0.298929	4.82959	1.36812e-06	1.65496e-05
OLFML3	1300.56	-1.36671	0.44373	-3.08004	0.00206972	0.00857672
H4C8	1247.27	1.44683	0.268835	5.38184	7.37286e-08	1.31025e-06
ROGDI	1235.57	1.25813	0.301461	4.17346	3.00013e-05	0.000236859
KRT1	194.542	6.29859	1.75871	3.58136	0.000341811	0.00189682
TTC22	1175.47	2.27771	0.374386	6.08385	1.1733e-09	3.41843e-08
RHPN1	1307.59	1.06949	0.341314	3.13345	0.00172764	0.00736692
NEMP2	1329.97	-1.05778	0.224122	-4.71964	2.36261e-06	2.65718e-05
ABLIM3	1561.88	-1.36247	0.437058	-3.11737	0.00182474	0.00773016
OTULINL	1326.78	-1.55899	0.389324	-4.00436	6.21869e-05	0.000444113
KCTD5	1203.88	1.10839	0.20682	5.35922	8.35826e-08	1.46261e-06
NFIL3	1482.36	-1.2167	0.327387	-3.71638	0.000202096	0.00122556
LY9	973.983	-2.64986	0.712867	-3.71719	0.00020145	0.00122204
SLC26A6	1410.07	1.23195	0.20733	5.94199	2.81575e-09	7.50228e-08
IVL	1210.1	7.19152	1.4769	4.86932	1.11984e-06	1.39213e-05
TFAP4	1150.53	1.19872	0.257482	4.65555	3.23116e-06	3.46268e-05
NDNF	1632.14	-3.2334	0.592249	-5.45953	4.77398e-08	9.02401e-07
ZNF707	1384.72	1.09984	0.181782	6.05033	1.44552e-09	4.10591e-08
SGCE	1282.36	-1.5558	0.400121	-3.88833	0.000100935	0.000672966
MDFI	1386.02	2.12768	0.527097	4.03661	5.42296e-05	0.000395101
ZFP64	1186.18	1.12778	0.264346	4.26628	1.98756e-05	0.000166407
PPP2R2C	1312.98	6.78759	1.15504	5.8765	4.19038e-09	1.05139e-07
SIGMAR1	1290.84	1.1661	0.244363	4.77201	1.82401e-06	2.11339e-05
C4BPA	1506.32	-3.96515	1.64523	-2.41009	0.0159487	0.0459302
CPVL	1276.01	-1.71569	0.384405	-4.46325	8.07276e-06	7.65727e-05
POU5F2	1275.17	-1.02762	0.266821	-3.85136	0.000117466	0.000769085
SPAG5	1375.55	2.07981	0.28414	7.31966	2.48592e-13	1.93115e-11
DDX49	1273.68	1.02231	0.256346	3.98802	6.66278e-05	0.000472165
IKBKG	1336.06	1.27324	0.255986	4.97387	6.56304e-07	8.72434e-06
ATG4D	1320.33	1.6202	0.320452	5.056	4.28149e-07	5.97623e-06
ZMYM6	1194.34	-1.19267	0.17343	-6.87695	6.11485e-12	3.25377e-10
EBF1	1449.28	-1.40358	0.33131	-4.23645	2.27077e-05	0.000186973
THEM6	1309.33	1.51561	0.331541	4.57143	4.84417e-06	4.92912e-05
POLA2	1196.5	1.07735	0.321643	3.34953	0.000809498	0.0039386
ETV1	1307.65	-1.32782	0.549907	-2.41462	0.0157514	0.0455187
GPT2	1294.4	2.66058	0.364491	7.29944	2.88977e-13	2.21682e-11
ROBO2	1454.01	-1.67408	0.471495	-3.55058	0.000384378	0.00209807
DHCR7	1241.89	2.08022	0.368994	5.63753	1.72504e-08	3.66144e-07
ARHGEF15	1577.4	-1.36463	0.390096	-3.49819	0.000468429	0.00248609
ALYREF	1360.8	1.87863	0.254382	7.38509	1.5235e-13	1.26348e-11
NGFR	1354.03	1.33918	0.494313	2.70917	0.00674521	0.0227114
RPUSD1	1238.06	1.46518	0.197819	7.40667	1.29511e-13	1.08878e-11
ZNF124	1150.22	-1.00952	0.196861	-5.12808	2.92713e-07	4.30099e-06
PHLDB3	1315.21	1.16903	0.323927	3.60893	0.000307464	0.00173217
CYRIA	1320	-2.33775	0.326356	-7.16319	7.88227e-13	5.31577e-11
OLR1	1334.37	-2.55863	0.812238	-3.1501	0.00163214	0.00703239
TIGIT	1071.05	-1.5021	0.423229	-3.54914	0.000386484	0.00210707
SMUG1	1297.47	1.13606	0.149757	7.58601	3.29917e-14	3.1636e-12
ANXA8	1333.47	2.94645	0.745219	3.95381	7.69178e-05	0.000533786
CCHCR1	1481.93	1.47681	0.314424	4.69687	2.64175e-06	2.91941e-05
FAT3	1694.71	-3.15218	0.557129	-5.65789	1.53243e-08	3.29983e-07
ST6GALNAC2	1311.7	1.59946	0.45303	3.53059	0.00041464	0.00223738
ABHD17C	1281.82	1.0063	0.331864	3.03227	0.00242724	0.00979141
NAV3	1288.52	-2.46691	0.2927	-8.42812	3.51276e-17	6.46734e-15
ABCA9	1458.16	-2.68415	0.550678	-4.87426	1.09214e-06	1.36045e-05
LPXN	1259.53	-1.42121	0.392873	-3.61749	0.000297475	0.00168465
CENPO	1345.39	1.17735	0.164767	7.14558	8.9616e-13	5.95524e-11
ARHGAP8	1259.4	1.89164	0.509547	3.7124	0.000205305	0.00124134
TK1	1431.45	3.08021	0.364447	8.45172	2.87035e-17	5.56274e-15
SELENOH	1259.9	1.16873	0.192888	6.05913	1.36857e-09	3.91863e-08
CEP85	1239.95	1.1516	0.218867	5.26167	1.42754e-07	2.3136e-06
TUBB3	1097.7	2.5689	0.513089	5.00673	5.53617e-07	7.53894e-06
MYDGF	1320.19	1.05464	0.3142	3.35657	0.000789146	0.00385588
ESPL1	1389.15	2.84826	0.418868	6.79988	1.04704e-11	5.31047e-10
BNC1	1098.66	4.60166	0.914294	5.03302	4.82806e-07	6.65686e-06
CD8A	1218.63	-1.51059	0.583229	-2.59004	0.00959653	0.0304309
FZD8	1456.23	1.52015	0.495473	3.06807	0.00215445	0.00887176
TRDMT1	1277.81	-1.59512	0.34791	-4.58487	4.54275e-06	4.66461e-05
GAB3	1215.27	-1.58401	0.542144	-2.92176	0.0034806	0.0131422
CFAP70	1555.87	-1.91096	0.683642	-2.79527	0.00518563	0.0183038
STARD8	1555.43	-1.62144	0.586145	-2.76628	0.00567003	0.0197075
RAB25	1241.83	2.80844	0.773728	3.62975	0.000283701	0.00162162
FOXA1	1431.72	1.74566	0.554356	3.14899	0.00163837	0.00705097
SIAE	1229.81	-1.06009	0.252105	-4.20493	2.61161e-05	0.000209984
CARD14	1304.68	2.0018	0.316383	6.32716	2.49714e-10	8.84132e-09
TPD52L1	1091.86	1.88501	0.526708	3.57884	0.00034512	0.00191328
ERCC2	1218.78	1.17786	0.196846	5.98365	2.18187e-09	5.96887e-08
DENND2A	1592.63	-1.53393	0.317768	-4.82721	1.38457e-06	1.67047e-05
DPT	1262.62	-2.57855	0.423058	-6.09504	1.09411e-09	3.21784e-08
CD36	1577.85	-2.08458	0.352363	-5.91599	3.2988e-09	8.53008e-08
TUBG1	1283.55	1.69992	0.244743	6.94572	3.76527e-12	2.11349e-10
PRDM6	1152.45	-2.2589	0.599749	-3.76641	0.000165609	0.00103217
DISP1	1354.26	-1.5567	0.288764	-5.39089	7.01093e-08	1.25685e-06
LAMC3	1639.3	-2.15557	0.638664	-3.37512	0.00073783	0.00364187
CD52	1262.49	-2.15421	0.528512	-4.076	4.5817e-05	0.000341789
POU3F1	157.971	2.0748	0.717824	2.8904	0.00384752	0.0143179
IFT57	1259.49	-1.02144	0.200057	-5.10573	3.29512e-07	4.78819e-06
PHETA1	1318.37	1.22305	0.366438	3.33766	0.000844865	0.0040837
HIF3A	1801.99	-2.95103	0.713665	-4.13503	3.54902e-05	0.000273393
CDCA8	434.117	2.36601	0.511374	4.62676	3.71427e-06	3.91433e-05
ID2	1262.55	-1.92868	0.499177	-3.86373	0.000111671	0.00073585
CCDC124	1213.88	1.37514	0.249069	5.52114	3.36812e-08	6.61405e-07
CPOX	1280.73	1.40333	0.211505	6.63496	3.24588e-11	1.46725e-09
GADD45GIP1	1249.34	1.42839	0.296701	4.81423	1.47765e-06	1.75404e-05
EIF4EBP1	1184.66	2.19035	0.388269	5.64131	1.68756e-08	3.59188e-07
THOC3	1343.33	2.09345	0.272865	7.67211	1.6919e-14	1.77997e-12
BDKRB2	1182.27	1.35801	0.467896	2.90238	0.00370334	0.0138497
RNF125	1200.84	-1.72475	0.410107	-4.20561	2.60381e-05	0.000209634
ARHGAP39	1258.67	1.021	0.348541	2.92936	0.00339666	0.012886
PSMB5	1238.74	1.30415	0.253024	5.15426	2.5464e-07	3.78689e-06
CD226	1158.88	-1.47179	0.502464	-2.92915	0.0033989	0.0128892
TMEM135	1264.59	-1.02144	0.274403	-3.72241	0.000197334	0.00119984
HRAS	1367.21	1.92586	0.216195	8.90796	5.1979e-19	1.62201e-16
CD96	1101.22	-1.67832	0.663598	-2.52913	0.0114347	0.0350756
PRR11	1123.79	2.32787	0.363135	6.41048	1.45065e-10	5.52959e-09
TIMM13	1253.42	1.31271	0.195778	6.70509	2.0128e-11	9.52637e-10
TMEM159	1228.72	1.32908	0.39457	3.36843	0.000755971	0.00371548
PAQR4	1102.58	2.18334	0.595599	3.66579	0.000246578	0.00144027
NDFIP2	1286	1.2835	0.312931	4.10153	4.10424e-05	0.000311216
ARHGAP44	1263.85	-1.28416	0.348237	-3.68759	0.000226392	0.00134325
MAGEF1	1017.26	1.17273	0.297034	3.94813	7.87635e-05	0.000543725
LAMA1	1072.69	1.96104	0.766261	2.55923	0.0104906	0.0327248
H4C12	1199.53	2.01736	0.332875	6.06042	1.35767e-09	3.89348e-08
C9orf72	1190.63	-2.00252	0.271409	-7.37824	1.60397e-13	1.32425e-11
MOXD1	1173.92	-2.67044	0.411264	-6.49326	8.39978e-11	3.40897e-09
REXO4	1257.06	1.11636	0.142316	7.84423	4.35615e-15	5.05984e-13
GNB1L	1141.66	1.16114	0.280039	4.14635	3.37824e-05	0.000262323
GTPBP3	1229.28	1.07903	0.212492	5.07796	3.81499e-07	5.41123e-06
ZNF585B	1193.36	-1.09681	0.283573	-3.86782	0.000109812	0.000724902
WDR62	1073.65	2.19473	0.326323	6.72562	1.74848e-11	8.36138e-10
SEPTIN4	1302.03	-1.0724	0.287337	-3.73219	0.000189821	0.00116029
LRRC1	1233.62	1.65746	0.34255	4.8386	1.30757e-06	1.59217e-05
ULK4	1352.66	-1.33158	0.281385	-4.73223	2.22068e-06	2.51755e-05
LRRC45	1232.19	1.58449	0.255484	6.20192	5.57795e-10	1.79225e-08
BAD	1159.23	1.1816	0.236744	4.99104	6.00535e-07	8.1059e-06
GPC6	974.804	-2.21672	0.743458	-2.98163	0.00286714	0.0112265
GGCT	1084.52	2.11651	0.354172	5.97594	2.28772e-09	6.21227e-08
PRR4	147.068	-1.87587	0.635921	-2.94985	0.00317925	0.0121741
PLXNA4	1090.01	-1.17144	0.262437	-4.4637	8.05566e-06	7.64911e-05
PLSCR4	1296.38	-1.65759	0.366211	-4.52631	6.00225e-06	5.92851e-05
CRABP2	1353.46	3.8865	0.749389	5.18623	2.14597e-07	3.26794e-06
MRPS34	1074.82	1.40329	0.238541	5.88283	4.03316e-09	1.01579e-07
CCR5	1064.35	-2.09183	0.536233	-3.90097	9.58067e-05	0.000643523
FILIP1	1427.55	-2.38174	0.557584	-4.27153	1.94135e-05	0.000163057
PPFIA4	1403.28	1.86198	0.479438	3.88367	0.000102893	0.000683883
GJA5	1185.16	-2.81079	0.581279	-4.83553	1.32793e-06	1.61377e-05
UQCRFS1	1115.38	1.16278	0.31946	3.63984	0.000272805	0.00157104
ACAN	1337.26	-1.79392	0.675204	-2.65686	0.00788718	0.0259166
KPNA5	1172.89	-1.56938	0.237965	-6.595	4.25254e-11	1.83357e-09
DENND2C	952.278	1.34902	0.494962	2.72549	0.00642055	0.021846
CPED1	1312.89	-2.50915	0.335389	-7.48131	7.35827e-14	6.4511e-12
MYO7B	1451.66	-1.91179	0.681704	-2.80444	0.00504048	0.0179013
CNKSR1	1153.44	1.40038	0.292347	4.79014	1.66667e-06	1.95197e-05
CARF	1059.34	-1.0786	0.264363	-4.07999	4.50377e-05	0.000336932
FAM110A	1165.25	1.66183	0.300142	5.53681	3.08026e-08	6.13088e-07
CDCA4	1214.08	2.41985	0.383393	6.31166	2.76067e-10	9.64452e-09
DTHD1	1261.05	-1.8641	0.51842	-3.59574	0.000323473	0.00180962
MRPL12	1161.89	1.94063	0.516274	3.75892	0.000170648	0.00105749
CKAP2	1064.6	1.11529	0.343994	3.24218	0.00118618	0.0054003
MRPL38	1194.3	1.20474	0.305366	3.94524	7.97186e-05	0.000549083
NME1	1240.39	2.33206	0.335288	6.95539	3.51582e-12	1.9795e-10
H3C2	1100.31	2.01403	0.439246	4.58519	4.53568e-06	4.65995e-05
AP1S2	1120.87	-1.78235	0.263408	-6.7665	1.31939e-11	6.54751e-10
PSMG3	1138.79	2.28067	0.232255	9.8197	9.26142e-23	6.55816e-20
YIF1A	1160.8	1.16414	0.243354	4.78374	1.72064e-06	2.00752e-05
NUDT19	1069.3	1.20339	0.269987	4.45721	8.30349e-06	7.85348e-05
BRMS1	1116.08	1.26622	0.191863	6.59959	4.12304e-11	1.7861e-09
ALDH6A1	1153.85	-1.04367	0.215251	-4.84861	1.24328e-06	1.52094e-05
TSEN34	1139.74	1.13951	0.244915	4.65265	3.2769e-06	3.49745e-05
P3H4	1216.41	1.84284	0.41526	4.43781	9.08796e-06	8.49764e-05
NELFCD	1000.09	1.46813	0.262124	5.60091	2.13234e-08	4.39134e-07
C21orf58	1262.92	1.38746	0.358974	3.86506	0.000111061	0.000732356
CPPED1	1123.17	-1.14426	0.228278	-5.01259	5.37019e-07	7.32374e-06
FRA10AC1	1152.71	-1.42792	0.26753	-5.33741	9.42831e-08	1.61174e-06
ZNF628	1128.29	1.20195	0.258296	4.65341	3.26497e-06	3.48945e-05
ANXA8L1	1172.63	2.53078	0.817126	3.09717	0.00195377	0.00819568
KCNA2	1105.6	-1.74756	0.73439	-2.3796	0.0173313	0.0492419
IL1RL1	1656.92	-2.78513	0.768788	-3.62275	0.000291483	0.00165684
AK4	1163.97	1.82415	0.352958	5.16817	2.36402e-07	3.55298e-06
VPS25	1162.98	1.27119	0.234221	5.42731	5.72084e-08	1.05326e-06
STEEP1	1096.03	1.04515	0.158158	6.60824	3.88925e-11	1.70083e-09
LMTK3	1105.32	1.34092	0.293549	4.56796	4.92503e-06	4.99585e-05
KIF7	1221.69	1.06529	0.4074	2.61484	0.00892686	0.0287079
GATA6	1413.42	-2.39558	0.35858	-6.68076	2.37714e-11	1.10519e-09
HSPB6	1405.38	-3.28253	0.583011	-5.6303	1.79892e-08	3.78947e-07
ANKRD29	1276.61	-1.67937	0.389391	-4.31281	1.61191e-05	0.000138289
SESN1	1202.23	-1.19255	0.24386	-4.89032	1.0067e-06	1.26948e-05
HECTD2	1149.78	-1.73289	0.247221	-7.00949	2.39184e-12	1.40691e-10
ZBED6CL	998.673	1.02284	0.246116	4.15592	3.23983e-05	0.000253177
HGH1	1126.48	1.5482	0.204934	7.55461	4.20102e-14	3.86725e-12
PDLIM4	1029.82	1.24125	0.386046	3.21529	0.00130313	0.00582896
ESYT3	1171.19	-1.42581	0.448322	-3.18034	0.00147104	0.00645351
RPGR	1254.21	-1.20043	0.344865	-3.48087	0.000499785	0.00262302
MROH6	994.641	1.9792	0.403061	4.91042	9.08812e-07	1.16438e-05
GNG7	896.535	-1.5587	0.366982	-4.24735	2.16313e-05	0.000179394
LEPR	1127.95	-2.04879	0.354442	-5.78032	7.45567e-09	1.72772e-07
ZNF559	1101.21	-1.08574	0.291807	-3.72073	0.000198648	0.00120703
PRX	1628.45	-2.28812	0.622655	-3.67478	0.000238056	0.00140296
DUOX2	1228.71	1.66471	0.659239	2.5252	0.0115633	0.0353934
HSPA4L	1008.18	1.00115	0.403787	2.4794	0.0131605	0.0392895
DBF4B	1155.11	1.17893	0.219262	5.37683	7.58097e-08	1.34593e-06
TUBB2A	975.019	1.4977	0.435689	3.43754	0.000587034	0.00300888
CDC14A	1097.36	-1.0997	0.20997	-5.2374	1.62855e-07	2.58923e-06
ATG101	1174.32	1.28888	0.271529	4.74674	2.06725e-06	2.35813e-05
TRIM17	1223.34	1.15697	0.307299	3.76496	0.000166574	0.00103678
SYT7	1226.55	2.07	0.458761	4.51216	6.41699e-06	6.27753e-05
UGT1A6	814.305	4.92042	1.33123	3.69614	0.0002189	0.0013085
XXYLT1	953.237	1.02862	0.269618	3.81511	0.00013612	0.000873817
PANX2	729.974	2.63615	0.433419	6.08221	1.18534e-09	3.43674e-08
CDCA5	1080.46	3.78533	0.330995	11.4362	2.7563e-30	1.01492e-26
ESS2	1164.33	1.07635	0.246807	4.36111	1.29407e-05	0.000114654
ZNF529	1058.25	-1.00156	0.30259	-3.30995	0.00093312	0.00444839
MUC2	225.418	1.8979	0.743869	2.55139	0.0107295	0.033312
STX1A	878.712	1.6734	0.394279	4.24419	2.19385e-05	0.000181451
SAMSN1	1216.59	-2.1951	0.6017	-3.64817	0.000264113	0.00152768
STRA6	843.701	2.07745	0.394168	5.27047	1.36073e-07	2.22749e-06
CACNB4	904.181	-1.80843	0.384739	-4.7004	2.59655e-06	2.87809e-05
GSTM1	1258.34	2.99253	0.95005	3.14986	0.00163346	0.00703573
SGCD	995.049	-1.94642	0.381602	-5.10067	3.38452e-07	4.89493e-06
PARL	1090.59	1.14232	0.360178	3.17154	0.00151631	0.00662026
HTATIP2	956.464	1.3879	0.245882	5.64459	1.65571e-08	3.53635e-07
PPARG	1183.99	-1.50587	0.459535	-3.27695	0.00104935	0.00489131
HGF	1233.39	-2.85511	0.363809	-7.84782	4.2332e-15	4.99599e-13
IGF1	1167.66	-4.38094	0.893168	-4.90495	9.34519e-07	1.19234e-05
TCTN3	1096.22	-1.0139	0.180471	-5.61808	1.93094e-08	4.03068e-07
UNG	1159.86	1.57171	0.257606	6.1012	1.05274e-09	3.10608e-08
PKMYT1	1021.77	3.87427	0.603181	6.42307	1.33553e-10	5.15481e-09
CNTNAP2	1137.45	3.94419	0.791208	4.98502	6.19557e-07	8.31389e-06
RCE1	1119.97	1.58985	0.173703	9.15273	5.55105e-20	2.04401e-17
E2F1	1225.14	3.38427	0.341795	9.90146	4.10232e-23	3.59657e-20
ZNF74	980.213	1.24791	0.290202	4.30014	1.70691e-05	0.000145693
NDUFB7	1062.5	1.2335	0.333604	3.69749	0.000217741	0.00130369
WDR4	1168.59	1.31193	0.173649	7.55507	4.18627e-14	3.86725e-12
PCDH9	1135.03	-2.74117	0.443367	-6.18262	6.30481e-10	1.9766e-08
ADAMTSL3	1406.79	-2.97541	0.557057	-5.3413	9.22807e-08	1.58746e-06
MBIP	992.905	-1.28911	0.355132	-3.62996	0.000283461	0.00162074
SLC37A4	1037.74	1.08117	0.445888	2.42476	0.0153186	0.044469
PGBD5	694.387	1.77613	0.471923	3.7636	0.000167482	0.00104102
KCNK1	1018.66	2.10995	0.483236	4.36629	1.26374e-05	0.000112672
CCDC137	1113.75	1.63655	0.148619	11.0117	3.35462e-28	6.86243e-25
KNL1	894.14	1.40434	0.288858	4.8617	1.16385e-06	1.43981e-05
CD2	925.125	-1.77099	0.383611	-4.61664	3.90004e-06	4.08005e-05
KRT10	1304.89	3.58943	1.09698	3.27209	0.00106755	0.0049533
RARRES1	1002.01	-1.47033	0.421074	-3.49185	0.000479679	0.00253265
H4C11	1077.72	1.98131	0.344449	5.75212	8.81286e-09	2.01307e-07
HPS6	1093.36	1.25491	0.188518	6.65669	2.80063e-11	1.27969e-09
CDH24	1147.82	1.3197	0.322758	4.08882	4.33582e-05	0.000327025
FCER1G	981.391	-1.94921	0.566833	-3.43877	0.000584368	0.0029974
GPR183	1065.93	-1.88362	0.40019	-4.70683	2.51604e-06	2.79728e-05
ZNF212	1085.04	1.10451	0.212226	5.20438	1.94642e-07	3.01139e-06
SLC12A8	944.784	1.28965	0.462873	2.78618	0.00533325	0.0187386
FANCE	1152.18	2.74518	0.62078	4.42214	9.77268e-06	9.00525e-05
OMG	1112.36	-1.31365	0.260654	-5.03981	4.66005e-07	6.446e-06
ZDHHC12	1046.76	1.64949	0.269711	6.11575	9.61035e-10	2.86769e-08
ALDH3B2	1132.89	5.17803	0.816452	6.34211	2.26641e-10	8.16572e-09
POLQ	1090.37	2.73427	0.491327	5.56507	2.62049e-08	5.30175e-07
GALNT4	1460.78	1.66758	0.541213	3.08119	0.00206175	0.00855316
CCDC30	1106.84	-1.16282	0.366824	-3.16995	0.00152464	0.0066452
GMDS	1193.7	1.17679	0.313782	3.75033	0.000176601	0.00109071
ZNF579	1059.73	1.22942	0.214269	5.73775	9.59413e-09	2.15412e-07
PMVK	1081.94	1.56931	0.298631	5.25499	1.48031e-07	2.38442e-06
PPP1R14C	917.143	2.20258	0.652433	3.37595	0.000735605	0.00363187
PLK1	1011.84	2.3644	0.245027	9.64956	4.93672e-22	2.93194e-19
TREM1	1423.08	-1.87395	0.534168	-3.50816	0.000451221	0.00240822
GPD1L	1130.5	-1.38069	0.262356	-5.26265	1.41994e-07	2.30331e-06
ZFPM2	1045.98	-1.57468	0.525118	-2.99871	0.00271129	0.010705
ASPN	790.696	-1.29434	0.410224	-3.15521	0.00160383	0.00693368
UNC5C	986.973	-2.14578	0.516147	-4.1573	3.22029e-05	0.000251864
KIAA1328	1082.22	-1.00603	0.206377	-4.87473	1.0896e-06	1.35912e-05
TCF21	1398.21	-5.18832	0.573401	-9.04833	1.45175e-19	4.94967e-17
CNTN1	1127.98	2.19102	0.64697	3.38658	0.00070769	0.00352496
SNX10	944.035	-1.45557	0.347154	-4.19287	2.7545e-05	0.000219918
ELMO3	1076.97	1.29144	0.213457	6.05012	1.44736e-09	4.10591e-08
CXCL2	1316.81	-2.56439	0.615576	-4.16584	3.10204e-05	0.000243963
H2BC5	949.355	1.03132	0.317352	3.24977	0.001155	0.00528445
COA4	1069.57	1.13522	0.238767	4.75452	1.98919e-06	2.28503e-05
ARHGAP28	862.603	-1.60146	0.468074	-3.42139	0.000623013	0.00316422
SBK1	877.853	1.56816	0.578551	2.71049	0.00671839	0.0226439
TLCD3A	994.332	1.67882	0.286993	5.8497	4.92471e-09	1.21215e-07
FADD	1089.19	1.44462	0.224584	6.43243	1.2558e-10	4.87774e-09
LIPE	1039.13	1.17153	0.314161	3.72906	0.000192195	0.00117324
PAK6	965.145	2.93969	0.474175	6.1996	5.66082e-10	1.81255e-08
PTK6	1044.63	2.13982	0.323556	6.61345	3.75475e-11	1.6538e-09
TRPV4	1097.48	1.99259	0.498161	3.99988	6.33734e-05	0.000451885
PODXL2	1174.69	3.86097	0.401701	9.61157	7.1454e-22	4.11106e-19
HHIP	993.864	-3.22213	0.570224	-5.65063	1.59858e-08	3.42624e-07
CCR1	1063.28	-1.15189	0.433735	-2.65575	0.00791323	0.0259744
GJB3	1010.22	5.1327	0.613286	8.36919	5.80158e-17	1.00767e-14
VSIG4	1083.34	-1.43161	0.475662	-3.00972	0.00261492	0.0103981
NSUN5	971.421	1.00036	0.217586	4.59754	4.27507e-06	4.41685e-05
NHP2	1114.96	1.11078	0.193955	5.72702	1.02208e-08	2.27539e-07
VAMP4	991.375	-1.03759	0.254981	-4.06928	4.71587e-05	0.00035052
FGF14	938.603	-2.95472	0.473801	-6.2362	4.48341e-10	1.47137e-08
RACGAP1	971.908	1.61168	0.247754	6.50515	7.76165e-11	3.20403e-09
ATP10B	925.911	2.48956	0.651566	3.82089	0.00013297	0.000857783
YDJC	983.495	1.56248	0.320314	4.87796	1.07188e-06	1.34136e-05
BTK	976.489	-1.27957	0.418476	-3.05768	0.00223055	0.00912717
BRIP1	903.121	1.70535	0.321045	5.31189	1.08496e-07	1.82589e-06
MMACHC	820.961	1.12938	0.242612	4.6551	3.23821e-06	3.46822e-05
DSEL	943.701	-1.43784	0.341943	-4.20491	2.61183e-05	0.000209984
KLRD1	989.359	-2.02289	0.665632	-3.03905	0.00237329	0.00959477
AP1S1	952.929	1.58054	0.284619	5.55316	2.80551e-08	5.6266e-07
NOVA2	1171.4	-1.26586	0.389929	-3.24638	0.00116881	0.0053344
ZNF574	968.055	1.11165	0.209985	5.29398	1.19683e-07	1.9941e-06
CMC1	1085.02	-1.24366	0.24615	-5.05243	4.3622e-07	6.08428e-06
UPK3BL1	639.079	3.28538	0.583317	5.63224	1.77885e-08	3.76009e-07
ARHGAP11A	840.355	1.36301	0.309481	4.40419	1.06178e-05	9.67268e-05
NTRK3	1037.41	-2.70137	0.47023	-5.74478	9.20411e-09	2.08948e-07
NPR1	1257.87	-2.31729	0.342895	-6.758	1.39905e-11	6.9056e-10
TUT1	1112.01	1.07662	0.25809	4.17151	3.02582e-05	0.000238478
ADAMTS15	1037.97	-1.17479	0.352387	-3.3338	0.00085668	0.00413213
ISOC2	954.186	1.35682	0.32508	4.17381	2.99544e-05	0.000236589
DDTL	1019.5	1.04003	0.253596	4.10115	4.11103e-05	0.00031152
TMEM106C	965.621	1.28323	0.310128	4.13775	3.50733e-05	0.000270522
FANCG	1029.74	1.36122	0.179293	7.59215	3.14634e-14	3.03284e-12
ACADSB	985.972	-1.48648	0.276157	-5.38272	7.33692e-08	1.30638e-06
CD247	884.943	-1.72212	0.358217	-4.80747	1.52849e-06	1.80971e-05
HSPE1	901.068	1.1809	0.306812	3.84892	0.000118639	0.000775385
HLA-DQA2	932.912	-2.13381	0.842023	-2.53415	0.0112719	0.0346515
KIFC1	1042.34	2.86555	0.398156	7.19706	6.15233e-13	4.24234e-11
LRP2BP	1065.44	-2.05556	0.304216	-6.75692	1.40951e-11	6.93865e-10
BCL6B	1195.37	-1.14962	0.366139	-3.13985	0.00169037	0.0072315
SHISA2	553.731	1.3376	0.437839	3.05502	0.00225046	0.00917883
CMAS	934.936	1.21013	0.210679	5.74396	9.24898e-09	2.09708e-07
RBP1	966.452	1.54929	0.511399	3.02951	0.00244949	0.00986384
JAM3	1106.67	-1.89471	0.221704	-8.54611	1.2731e-17	2.92988e-15
SEPSECS	944.297	-1.16567	0.262034	-4.44853	8.64611e-06	8.14238e-05
CXCR6	931.332	-1.35248	0.398086	-3.39747	0.000680123	0.00340628
ZSCAN20	1035.48	1.00161	0.2047	4.89309	9.92666e-07	1.256e-05
SSNA1	997.135	1.19556	0.216739	5.51613	3.46554e-08	6.77326e-07
ARL4D	1217.08	3.11365	0.48592	6.40774	1.47695e-10	5.58361e-09
H4-16	972.819	1.14519	0.243514	4.70275	2.56679e-06	2.84853e-05
CD69	970.529	-4.13953	0.752916	-5.49801	3.84109e-08	7.40663e-07
TOP1MT	1022.04	1.23834	0.285464	4.33801	1.43778e-05	0.000125277
TTC21A	1179.51	-1.29928	0.534928	-2.42889	0.0151453	0.0440574
PRICKLE3	1000.68	1.77443	0.332243	5.34075	9.25626e-08	1.58971e-06
PADI3	1174.16	7.93787	1.40096	5.66604	1.46137e-08	3.15789e-07
H4C14	1018.85	1.98663	0.278158	7.1421	9.19159e-13	6.06546e-11
IL20RB	1139.55	4.13642	0.614268	6.7339	1.6517e-11	8.00251e-10
TNK1	1000.53	1.26196	0.239912	5.2601	1.43978e-07	2.33138e-06
IKZF5	936.713	-1.17621	0.167285	-7.03118	2.04789e-12	1.24025e-10
CDT1	937.849	2.45756	0.351879	6.9841	2.86684e-12	1.64428e-10
SOX21	996.334	4.62432	0.801557	5.76918	7.96577e-09	1.83093e-07
PTPN22	905.945	-2.12256	0.588089	-3.60924	0.000307094	0.00173061
H2AC11	947.308	1.82652	0.450575	4.05376	5.04008e-05	0.000370431
PCDH18	917.312	-1.22021	0.386847	-3.15425	0.00160909	0.00695257
MANF	1080.48	1.06034	0.291562	3.63676	0.000276084	0.00158747
CLEC14A	1145.53	-1.55488	0.583579	-2.66439	0.00771279	0.0254344
LRFN3	925.343	1.06903	0.272496	3.92309	8.74196e-05	0.000593905
MRPS26	960.155	1.38045	0.222725	6.19802	5.71789e-10	1.82447e-08
ACOT7	865.055	1.4872	0.339811	4.37656	1.20567e-05	0.000107965
TRPC6	1209.95	-1.90453	0.355042	-5.36425	8.12869e-08	1.42667e-06
MAP3K21	1086.24	1.53991	0.393686	3.91151	9.17208e-05	0.000620151
E2F2	988.727	1.97997	0.501556	3.94767	7.89168e-05	0.000544579
DNAJC15	927.682	-1.00801	0.362156	-2.78336	0.00537993	0.018881
MSANTD3	961.871	1.0391	0.262977	3.95131	7.77246e-05	0.000538168
RGL3	936.287	-1.79831	0.685436	-2.6236	0.00870056	0.0281077
ZFP14	932.631	-1.08496	0.272374	-3.98334	6.79537e-05	0.000479972
RFXANK	917.705	1.09238	0.244793	4.46246	8.10228e-06	7.68131e-05
ISG15	1088.77	2.07153	0.533137	3.88555	0.000102097	0.000679579
EVI2A	895.503	-2.11117	0.33023	-6.39303	1.62633e-10	6.08583e-09
PRDM16	941.663	-1.54636	0.587051	-2.63411	0.00843589	0.0273969
GFRA1	1095.12	-1.33662	0.45659	-2.9274	0.00341806	0.0129459
TFAP2C	933.496	3.2947	0.602327	5.46994	4.5018e-08	8.55342e-07
CFAP54	1104.27	-1.76425	0.60944	-2.89487	0.00379316	0.014154
OGN	1029.92	-2.1078	0.404965	-5.20489	1.94111e-07	3.00823e-06
TLR1	901.273	-1.13711	0.361884	-3.14219	0.00167689	0.00718567
MRPL9	991.295	1.16254	0.254328	4.57101	4.85383e-06	4.93178e-05
CCDC86	885.706	1.51616	0.266142	5.6968	1.22076e-08	2.67246e-07
IL36RN	973.552	10.1156	1.80415	5.60683	2.06063e-08	4.25316e-07
GALE	992.406	1.16475	0.257824	4.51761	6.25419e-06	6.15424e-05
ADH7	674.645	4.944	1.60457	3.08119	0.00206173	0.00855316
ANAPC11	975.867	1.33348	0.157499	8.46659	2.52684e-17	5.00234e-15
PKHD1L1	1012.06	-2.27968	0.614636	-3.70899	0.000208087	0.00125404
EXOC6	977.859	-1.53139	0.200903	-7.62252	2.48765e-14	2.50792e-12
CERS3	1035.12	5.19188	1.18411	4.38462	1.16189e-05	0.000104794
SIX4	874.558	1.87466	0.640687	2.92602	0.00343328	0.0129984
CNN1	1081.44	-2.16883	0.395713	-5.48082	4.23347e-08	8.08532e-07
ZMYND19	1048.7	1.73586	0.238903	7.26595	3.70439e-13	2.75006e-11
PLA2G7	973.335	-1.59332	0.667948	-2.38539	0.0170608	0.0485857
GJD3	883.549	1.08814	0.294971	3.68895	0.00022518	0.00133692
TRPV3	1083.79	2.98106	0.610813	4.88047	1.05833e-06	1.32641e-05
PPFIA3	967.543	2.56064	0.410233	6.24193	4.32211e-10	1.43377e-08
NNAT	965.111	1.63745	0.259102	6.3197	2.62067e-10	9.22547e-09
TCHH	1030.13	4.41432	0.755437	5.84341	5.11444e-09	1.24883e-07
RTL8A	867.849	1.30753	0.341047	3.83388	0.000126137	0.000817427
MGME1	893.707	1.05611	0.295842	3.56983	0.000357213	0.0019708
CACNA1B	904.407	3.35909	1.40014	2.39912	0.0164346	0.0470864
ABCA10	1145.49	-3.00442	0.843379	-3.56236	0.000367535	0.00201991
B4GALNT4	1055.64	4.08892	0.664608	6.15238	7.63299e-10	2.32667e-08
MRTO4	939.925	1.28521	0.216007	5.94984	2.68413e-09	7.21422e-08
TSPAN7	812.889	-1.42701	0.428068	-3.33359	0.000857317	0.00413304
RELN	651.498	-1.21032	0.430484	-2.81154	0.00493051	0.0175683
FMO5	918.451	-1.29398	0.316924	-4.08293	4.44713e-05	0.000333916
RIN1	1014.77	1.9346	0.361915	5.34546	9.01879e-08	1.56057e-06
TBX1	919.992	1.34154	0.424153	3.16287	0.00156222	0.00678352
EDNRB	1275.83	-3.1072	0.752289	-4.13032	3.62251e-05	0.000278356
HSD17B11	986.01	-1.18964	0.408102	-2.91504	0.00355641	0.0133873
NUDT16L1	885.887	1.06848	0.201598	5.30006	1.15765e-07	1.93582e-06
DPH2	939.228	1.31415	0.198174	6.63127	3.32804e-11	1.49811e-09
NDUFC2	1014.03	1.15893	0.331462	3.49641	0.000471564	0.00249984
JAM2	994.74	-1.54234	0.380331	-4.05525	5.0081e-05	0.000368817
FGF7	926.094	-2.95678	0.428467	-6.90084	5.16975e-12	2.81598e-10
SPEF2	1030.46	-1.34524	0.391629	-3.43498	0.000592598	0.00303486
GOLGA7B	855.769	1.60739	0.429302	3.74419	0.000180974	0.00111101
EPN3	930.474	4.05523	0.538044	7.53699	4.80954e-14	4.362e-12
MEX3A	920.934	2.40891	0.428545	5.62114	1.897e-08	3.97335e-07
TEK	1114.3	-2.19173	0.511727	-4.283	1.84386e-05	0.000156152
ICA1L	932.811	-1.31767	0.302545	-4.35529	1.32893e-05	0.000117291
MMRN1	995.411	-3.14539	0.721173	-4.36149	1.29179e-05	0.000114507
GFPT2	1022.45	-1.48836	0.410138	-3.62893	0.000284597	0.00162522
ALDH4A1	853.06	1.02679	0.316914	3.23996	0.00119545	0.00543784
RASL12	1000.04	-1.91951	0.313396	-6.12486	9.07636e-10	2.72572e-08
ADCY5	981.458	-1.60118	0.334279	-4.78995	1.66823e-06	1.95257e-05
DTYMK	969.935	1.24253	0.236261	5.25913	1.44735e-07	2.33952e-06
OLFML1	901.046	-1.67395	0.260876	-6.41664	1.39317e-10	5.33258e-09
MS4A4A	906.881	-2.45689	0.554918	-4.42749	9.5336e-06	8.81882e-05
XDH	734.131	2.78311	0.968327	2.87414	0.00405125	0.0149474
H4C15	914.994	1.96447	0.269856	7.27968	3.34607e-13	2.52477e-11
GPR17	1098.9	-1.49986	0.453737	-3.30558	0.000947804	0.00450672
TMEM161A	817.28	1.08746	0.351346	3.09513	0.00196726	0.00824663
FEN1	927.555	2.41508	0.283576	8.51652	1.64426e-17	3.64729e-15
C3AR1	827.883	-1.4443	0.413609	-3.49194	0.000479519	0.00253254
NABP2	849.97	1.45241	0.268076	5.41789	6.0305e-08	1.10394e-06
MVK	890.809	1.1671	0.234503	4.97692	6.46051e-07	8.61916e-06
OXLD1	911.519	1.50176	0.175178	8.57278	1.01013e-17	2.41527e-15
FUT3	876.139	3.40085	0.732787	4.64098	3.46761e-06	3.67543e-05
TMEM54	903.022	2.61138	0.690059	3.78428	0.000154152	0.000972946
ABCA12	772.867	3.91945	0.766774	5.1116	3.19434e-07	4.66384e-06
F8	976.514	-1.96434	0.498504	-3.94046	8.13255e-05	0.000559105
ZNF622	881.336	1.15624	0.240448	4.80868	1.51934e-06	1.80003e-05
IPCEF1	771.963	-1.34827	0.365201	-3.69185	0.000222631	0.00132649
PGM5	1012.62	-2.86366	0.670108	-4.27343	1.92493e-05	0.000161974
EPDR1	642.979	-1.23941	0.376502	-3.2919	0.000995137	0.0046846
H2AC13	797.255	1.87911	0.401708	4.67779	2.89989e-06	3.16666e-05
B3GNT3	813.895	3.80002	0.794888	4.78057	1.748e-06	2.03687e-05
[truncated: 1,883 more rows]

## Sheet: Table S6
Table S6. DEGs of pre- and post-treatment samples from non-MPR patients.
gene	baseMean	log2FoldChange	lfcSE	stat	pvalue	padj
VMP1	18914.8	-1.40488	0.367763	-3.82007	0.000133415	0.0168593
OBSCN	11652.5	1.42745	0.413416	3.45282	0.000554761	0.046848
RPS24	6399.79	-1.16595	0.279259	-4.17516	2.97773e-05	0.00587683
TMEM165	4104.59	-1.40552	0.404629	-3.47359	0.00051354	0.0442727
CROCC	3445.98	1.13194	0.268868	4.21002	2.55352e-05	0.00521826
RPL26	3420.09	-1.73751	0.44264	-3.92534	8.66091e-05	0.0127839
ARRDC3	2855.39	-1.28274	0.345995	-3.70738	0.000209411	0.0235788
IER5	2264.21	1.07122	0.303171	3.53337	0.000410291	0.0373135
KRAS	1864.35	-1.07143	0.311796	-3.43632	0.000589675	0.0495581
MUC6	1251.16	1.71438	0.467572	3.66655	0.000245842	0.0261187
MC1R	824.762	1.19848	0.337961	3.54622	0.000390797	0.0359635
ARMC5	935.156	1.22314	0.272334	4.49131	7.07855e-06	0.0021437
FBXL14	825.292	1.28274	0.329237	3.8961	9.77528e-05	0.0136373
BBC3	782.998	1.44503	0.369067	3.91536	9.02707e-05	0.0131042
TRAPPC5	697.734	1.83828	0.388419	4.73274	2.21509e-06	0.00082783
CORO7-PAM16	337.651	4.61137	1.14475	4.02828	5.61874e-05	0.00931067
PROB1	514.458	1.48266	0.400928	3.69809	0.000217231	0.0241498
THTPA	734.416	1.93379	0.478088	4.04485	5.2356e-05	0.00884263
ZSCAN22	542.303	1.0137	0.275517	3.67925	0.000233922	0.0253632
MAPT	582.166	2.31086	0.521475	4.43139	9.3628e-06	0.00253012
GRIN2B	766.756	3.9968	0.791329	5.05075	4.40085e-07	0.000203424
AP3B2	564.677	2.94453	0.817546	3.60166	0.000316189	0.0308548
CHRNB2	427.62	1.95165	0.538264	3.62583	0.000288037	0.0292449
NKAIN3	743.092	5.40837	1.21035	4.46845	7.87902e-06	0.00234568
ABCC8	295.124	4.00252	0.996793	4.0154	5.93453e-05	0.00965185
TRPM3	475.728	3.36665	0.961237	3.50242	0.000461058	0.0406959
NRXN1	593.563	4.93742	1.16892	4.22391	2.40099e-05	0.00508112
KLB	305.139	2.51938	0.554753	4.54144	5.58702e-06	0.00177272
RPL36A-HNRNPH2	181.776	-26.0707	2.90242	-8.9824	2.64927e-19	4.3281e-15
SOX8	182.542	2.6367	0.648401	4.06647	4.77314e-05	0.00830101
MGAT4C	598.633	4.67083	1.13809	4.10409	4.05908e-05	0.0075134
FMN2	415.506	4.129	1.05983	3.89592	9.78251e-05	0.0136373
MUC19	580.275	6.25286	1.01232	6.17676	6.54311e-10	4.25666e-07
SLITRK5	364.905	3.44726	0.954304	3.61233	0.00030346	0.0297781
SORCS1	350.766	5.10667	1.30176	3.92291	8.74862e-05	0.0128058
C4orf54	572.353	5.6829	1.35723	4.18713	2.82506e-05	0.00563888
UNC80	414.343	4.09004	1.05994	3.85875	0.000113968	0.0148449
SOHLH1	97.1406	24.6809	3.0119	8.19445	2.5174e-16	6.31688e-13
KCNQ4	146.645	1.55435	0.392439	3.96073	7.47197e-05	0.0116675
MYT1L	286.419	5.94046	1.45733	4.07626	4.57657e-05	0.00803874
ST8SIA5	431.017	5.15084	1.1298	4.55905	5.13858e-06	0.00167147
SV2C	357.859	4.11442	1.12302	3.66372	0.000248582	0.0261458
PLD5	302.784	4.3253	1.09658	3.94434	8.00188e-05	0.0120131
NPAP1	217.865	3.26107	0.880595	3.70326	0.000212851	0.0238135
PRMT8	278.842	4.33707	1.19125	3.64078	0.000271812	0.027758
CTNNA3	487.213	5.21168	1.30966	3.97943	6.9081e-05	0.011031
ANO3	169.305	4.01187	1.07801	3.72156	0.000197993	0.0228799
TMEM74	224.24	4.10394	1.12485	3.64844	0.000263837	0.0271011
GABRG2	447.92	7.69117	1.24468	6.17925	6.44067e-10	4.25666e-07
PAQR9	237.104	6.36959	1.21662	5.23547	1.64566e-07	8.25887e-05
GRM1	193.281	3.86957	0.907294	4.26496	1.99937e-05	0.0045718
RP1L1	142.769	3.63822	0.945494	3.84796	0.000119105	0.0153829
SLITRK2	191.879	3.54556	0.98047	3.61619	0.000298973	0.0295026
GALR1	444.642	6.729	1.23908	5.43065	5.61484e-08	2.98863e-05
FOXG1	168.811	5.90951	1.18941	4.96845	6.74901e-07	0.000289137
OPCML	123.706	3.32866	0.909133	3.66135	0.000250885	0.0262309
KCNN2	101.49	3.74979	1.07597	3.48505	0.000492047	0.042999
OR5A2	249.706	7.52587	1.76948	4.25315	2.10786e-05	0.00474673
OR2C3	364.588	6.24202	1.60148	3.89767	9.7124e-05	0.0136373
FAM163B	181.277	4.51011	1.14058	3.95422	7.67859e-05	0.0117282
VWC2	263.207	4.94509	1.40525	3.519	0.000433171	0.0388196
BSND	172.53	4.68422	1.28124	3.65601	0.000256174	0.0264688
TEX13C	77.977	5.40724	1.32439	4.08283	4.44906e-05	0.00797426
GALNT9	127.063	4.01181	0.926458	4.33027	1.48928e-05	0.00358346
CHRNA2	189.328	5.15551	1.34786	3.82495	0.000130798	0.0166483
BMP10	232.171	7.69026	1.81363	4.24026	2.23259e-05	0.00487602
GABRA4	248.253	10.3818	2.08243	4.98542	6.1826e-07	0.000278455
ZNF804B	265.913	7.186	1.98317	3.6235	0.000290646	0.0293403
UNC5D	328.27	8.26657	1.39867	5.91031	3.41456e-09	2.06816e-06
CLVS2	373.341	8.15692	1.75745	4.64133	3.46173e-06	0.00124093
XKR7	268.253	5.27922	1.19003	4.43622	9.15508e-06	0.00253012
SLC6A5	183.191	9.7094	2.53192	3.8348	0.000125668	0.0161121
LGI1	74.6298	4.83327	1.3128	3.68163	0.000231743	0.025283
FOXD4L3	150.507	5.58649	1.21306	4.60528	4.11919e-06	0.0014187
PNMA8C	292.133	6.2351	1.51704	4.11004	3.95583e-05	0.0075134
CEACAM8	129.827	3.9695	1.1238	3.5322	0.000412116	0.0373135
GFI1B	159.554	4.29766	1.01458	4.23591	2.27631e-05	0.00487602
MYPN	189.354	5.96352	1.16976	5.09806	3.43143e-07	0.000167425
GRID2	256.466	6.38979	1.36002	4.69831	2.62326e-06	0.000959949
GOLGA6D	213.206	5.673	1.13908	4.98033	6.34756e-07	0.000278737
OR11G2	246.536	5.72212	1.15432	4.95715	7.15336e-07	0.000299164
SNTG1	267.605	6.73971	1.51518	4.44811	8.66274e-06	0.00249444
CNBD2	86.7775	5.09212	1.07117	4.7538	1.99628e-06	0.000762276
KLK2	199.13	5.50803	1.30734	4.21315	2.51837e-05	0.00521826
SVOP	159.122	6.06599	1.39478	4.34907	1.36715e-05	0.00353147
BEST3	240.942	6.82734	1.23139	5.54441	2.94952e-08	1.61901e-05
INSM1	61.8584	3.62418	0.973354	3.7234	0.000196558	0.0228799
ADGRD2	99.4865	4.21625	1.21392	3.47326	0.000514184	0.0442727
OR14J1	112.477	7.06533	1.54806	4.56401	5.01866e-06	0.00166326
DCX	209.892	5.69613	1.58637	3.59066	0.000329839	0.0316591
GOLGA8G	169.569	6.10691	1.1993	5.09207	3.54166e-07	0.000168133
OR10H5	35.7456	5.65516	1.39674	4.04883	5.14743e-05	0.00877812
OR2M3	89.713	6.63055	1.8482	3.58757	0.000333774	0.0318627
GOLGA8F	165.688	6.04767	1.24728	4.84869	1.24282e-06	0.000496139
OR5AS1	121.657	7.55556	1.95817	3.85848	0.000114094	0.0148449
CALCR	225.002	5.4756	1.27667	4.28899	1.79488e-05	0.00420361
OR51L1	172.152	10.7637	2.37138	4.53902	5.6517e-06	0.00177272
ASB18	150.53	5.17636	1.25689	4.1184	3.81512e-05	0.00736401
SAG	150.043	6.47946	1.11939	5.78837	7.10744e-09	4.02717e-06
KCNG4	302.114	7.74285	1.95082	3.96903	7.21658e-05	0.0114198
CRX	231.137	5.87011	1.63413	3.59218	0.000327917	0.0316476
FOXD4L6	53.4	4.05503	1.09999	3.68641	0.000227439	0.0250616
OR4K13	94.7532	9.61949	2.56877	3.74478	0.000180552	0.0214284
OR8A1	138.968	8.09023	1.37933	5.86535	4.48198e-09	2.6242e-06
C13orf42	296.556	8.33093	1.87589	4.44105	8.952e-06	0.00253012
GOLGA6L6	161.209	7.36717	1.72759	4.26443	2.00415e-05	0.0045718
MYH7	57.6984	3.77231	1.0159	3.71329	0.000204584	0.023184
OR5H1	223.164	7.40889	1.81173	4.0894	4.325e-05	0.00783181
WDR87	195.008	8.5086	1.58867	5.35579	8.51835e-08	4.40073e-05
OR2L2	148.518	5.18535	1.33845	3.87414	0.000107001	0.0143472
BOD1L2	42.0766	8.29382	2.09458	3.95965	7.50601e-05	0.0116675
IL1RAPL1	76.8295	4.59232	1.05696	4.34484	1.39378e-05	0.00354809
OR4N2	36.3582	7.01162	1.88634	3.71705	0.000201564	0.0231403
OR4F17	72.6439	6.29901	1.42899	4.40802	1.0432e-05	0.00277632
OR6J1	222.717	6.48377	1.80181	3.59847	0.000320097	0.0310635
OR8B8	91.4661	7.61168	2.04967	3.71361	0.000204321	0.023184
OR5A1	116.415	6.78092	1.56418	4.33512	1.45681e-05	0.00355402
OR5H14	106.989	5.77942	1.64593	3.51133	0.000445866	0.0397545
SLC6A19	146.184	7.14498	1.75904	4.06186	4.86842e-05	0.0083837
GOLGA6L22	126.212	6.2094	1.59127	3.90217	9.53343e-05	0.0136373
OR7A17	84.3925	5.53368	1.35014	4.0986	4.15662e-05	0.00760532
ANKRD30A	94.4175	6.54752	1.50914	4.33857	1.43415e-05	0.00355402
OR6B1	103.835	4.86832	1.29334	3.76415	0.000167114	0.0201051
OR4M1	73.2134	8.29694	1.68025	4.93792	7.89584e-07	0.000322536
ANKRD30B	62.3178	5.59458	1.51801	3.68546	0.000228286	0.0250616
MTRNR2L12	56.7278	3.86496	1.09386	3.53333	0.000410354	0.0373135
SLC35G3	67.1757	6.38205	1.50577	4.23839	2.25124e-05	0.00487602
ANKS4B	133.838	5.27762	1.4151	3.72949	0.000191867	0.0226184
RD3	118.918	5.53764	1.55933	3.55128	0.000383355	0.0359416
GJA10	46.6287	8.43751	2.37942	3.54604	0.000391063	0.0359635
RAX	64.3791	5.23859	1.44819	3.61733	0.000297661	0.0295026
USP29	73.7812	9.58405	2.08654	4.59327	4.36364e-06	0.00147399
OR8D4	46.6462	5.61267	1.62342	3.4573	0.00054561	0.0466795
POTEB3	62.9667	4.90849	1.41194	3.47641	0.000508172	0.0441884
HTR5A	42.7806	7.91642	1.82598	4.33543	1.45478e-05	0.00355402
ANKRD30BL	89.5067	5.65989	1.63751	3.4564	0.000547451	0.0466795
C16orf82	74.4422	8.94678	2.22668	4.01799	5.86955e-05	0.00963539
MAGEB4	52.0417	9.53629	2.59473	3.67526	0.000237609	0.0256049
OR8G1	98.9048	9.92871	2.3404	4.24231	2.21229e-05	0.00487602
SYT10	151.575	7.37678	1.90314	3.87612	0.000106137	0.0143407
HMX3	71.91	6.83418	1.72988	3.95068	7.79303e-05	0.0118004
COMMD3-BMI1	34.7988	23.2488	3.01277	7.71676	1.19322e-14	9.11254e-12
OR10D3	59.8106	8.48904	2.24482	3.78161	0.000155819	0.0188755
OR2T33	97.2293	6.05582	1.70488	3.55206	0.000382233	0.0359416
PRDM9	90.5302	7.33112	1.64774	4.4492	8.61908e-06	0.00249444
OR5D13	178.851	11.308	2.75548	4.10383	4.06361e-05	0.0075134
MSGN1	41.6762	6.85837	1.87105	3.66552	0.000246838	0.0261187
ASCL4	147.828	6.64257	1.71767	3.8672	0.00011009	0.0146495
TOPAZ1	166.21	25.4349	3.0117	8.44536	3.03099e-17	1.33098e-13
TPH2	50.6867	23.7767	3.01234	7.89308	2.94808e-15	3.04606e-12
PRAMEF12	176.768	23.9913	3.01168	7.9661	1.63757e-15	2.05457e-12
KRTAP10-2	77.8315	6.06614	1.70859	3.55037	0.000384686	0.0359416
RTP2	135.345	9.91117	2.78852	3.55428	0.000379014	0.0359416
USP17L17	122.848	8.81629	1.91397	4.60629	4.09925e-06	0.0014187
ZNF705D	63.8192	7.86266	1.90873	4.11931	3.80011e-05	0.00736401
OR6C1	128.065	24.1419	2.74459	8.79616	1.41579e-18	8.28946e-15
POU4F3	124.962	6.10495	1.76712	3.45474	0.000550833	0.0467409
EVX2	61.1471	8.16036	2.23141	3.65704	0.000255147	0.0264688
AIPL1	142.744	9.32563	2.40155	3.88318	0.000103101	0.0141482
OR4N5	111.525	24.8747	3.01184	8.25899	1.46907e-16	4.30069e-13
OR7G1	112.373	24.8858	3.01183	8.26268	1.42441e-16	4.30069e-13
OR4D10	73.8304	24.2937	3.01205	8.06551	7.2929e-16	1.281e-12
TRIM40	46.6208	23.6165	3.01242	7.83969	4.51673e-15	3.79273e-12
OR5AC2	79.0655	24.3973	3.01201	8.10002	5.49498e-16	1.07244e-12
OR52A5	55.62	23.6797	3.01226	7.86109	3.80796e-15	3.52036e-12
CRISP1	61.4109	24.045	3.01218	7.98257	1.43313e-15	1.93637e-12
KRTAP12-2	34.4093	5.93108	1.69011	3.50928	0.000449322	0.0398603
UMOD	48.5706	23.7157	3.01238	7.87272	3.47003e-15	3.38617e-12
KRTAP27-1	53.2026	23.8424	3.0123	7.91501	2.47227e-15	2.71409e-12
SCYGR8	45.1297	23.6152	3.01246	7.8392	4.53444e-15	3.79273e-12
OR4F4	78.14	7.68434	2.09471	3.66844	0.000244031	0.0261187
FOXB2	37.9372	5.82065	1.48033	3.932	8.42421e-05	0.0125399
GC	49.4092	8.67768	2.39692	3.62034	0.000294214	0.0295026
PRAMEF11	78.8135	24.1966	3.01201	8.03335	9.48458e-16	1.51451e-12
FTMT	38.5201	6.70995	1.76242	3.80725	0.000140522	0.0175054
CETN1	42.1113	23.5146	2.63798	8.91387	4.9281e-19	4.3281e-15
PRAMEF9	64.531	24.1115	3.01215	8.00475	1.19706e-15	1.7522e-12
PRAMEF20	54.3637	23.8723	3.01228	7.92498	2.28175e-15	2.67193e-12
IFNA2	38.0554	23.3696	3.01265	7.75715	8.68617e-15	6.93512e-12
IFNA4	58.0851	23.9602	2.93539	8.16254	3.28052e-16	7.2028e-13
OR10G4	12.1901	21.7875	3.01526	7.22575	4.98344e-13	3.50136e-10
ATOH1	43.3174	8.80992	2.26626	3.88742	0.000101315	0.0140125
PRAMEF4	16.9514	22.2474	3.01419	7.3809	1.57218e-13	1.15064e-10
